# Supplementary material for: Production of Domain 9 from the cation-independent mannose-6-phosphate receptor fused with an Fc domain
Source: Glycoconj J. 2024 Oct 9;41(6):395–405. doi: 10.1007/s10719-024-10169-4 (PMC11735522; doi:10.1007/s10719-024-10169-4)
Supplement: Supplementary file 1 — Supplementary Material 1 [file 10719_2024_10169_MOESM1_ESM.xlsx]

## Sheet: Lysosomal Proteins detected
Supplementary Table I: Lysosomal proteins detected in enriched fractions using Domain9-His6-Fc
Accession	Description	Coverage [%]	# Peptides	# PSMs	# Unique Peptides	# AAs	MW [kDa]	calc. pI	Score Mascot: Mascot	# Peptides (by Search Engine): Mascot	# Razor Peptides	Abundances (Grouped): D9IP-2	Abundances (Grouped): D9IP-3	Abundances (Grouped): D9IP-14
A8K6V6	N-acetylglucosamine-6-sulfatase OS=Homo sapiens OX=9606 PE=2 SV=1	32	14	59	14	552	62.1	8.4	1112	14	0	1.08088e+09	1.56619e+08	1.54384e+09
Q8NHP8	Putative phospholipase B-like 2 OS=Homo sapiens OX=9606 GN=PLBD2 PE=1 SV=2	25	14	34	14	589	65.4	6.8	458	14	0	8.035e+07	1.09478e+09	8.82604e+07
A0A7P0T989	Cathepsin X OS=Homo sapiens OX=9606 GN=CTSZ PE=1 SV=1	35	9	31	9	289	32	5.6	587	9	0	1.52645e+07	2.5609e+09	1.4167e+07
Q9BVJ8	Beta-N-acetylhexosaminidase (Fragment) OS=Homo sapiens OX=9606 GN=HEXA PE=2 SV=2	37	15	28	14	409	47.1	5	281	15	1	8.68798e+07	3.14916e+07	1.19884e+08
Q92820	Gamma-glutamyl hydrolase OS=Homo sapiens OX=9606 GN=GGH PE=1 SV=2	32	10	28	10	318	35.9	7.11	365	10	0	1.39183e+07	1.10883e+09	2.65229e+06
C9JH19	Cathepsin D OS=Homo sapiens OX=9606 GN=CTSD PE=1 SV=2	27	11	24	11	451	48.6	7.84	182	11	0	6.70281e+07	2.0331e+08	1.87401e+07
P10253	Lysosomal alpha-glucosidase OS=Homo sapiens OX=9606 GN=GAA PE=1 SV=4	16	11	20	11	952	105.3	6	434	11	0	1.83972e+06	2.65277e+06	4.41878e+08
P06280	Alpha-galactosidase A OS=Homo sapiens OX=9606 GN=GLA PE=1 SV=1	22	8	18	8	429	48.7	5.6	205	8	0	7.78304e+07	5.11425e+06	134329
A0A286YFF7	Palmitoyl-protein hydrolase 1 OS=Homo sapiens OX=9606 GN=PPT1 PE=1 SV=1	24	8	15	8	335	37.1	6.52	271	8	0		5.82901e+07
Q99519	Sialidase-1 OS=Homo sapiens OX=9606 GN=NEU1 PE=1 SV=1	21	8	15	8	415	45.4	5.88	160	8	0	5.62589e+07	4.73277e+06	3.4259e+06
Q01459	Di-N-acetylchitobiase OS=Homo sapiens OX=9606 GN=CTBS PE=1 SV=1	29	9	14	9	385	43.7	6.64	185	9	0	5.27749e+07	1.97354e+06
P16278	Beta-galactosidase OS=Homo sapiens OX=9606 GN=GLB1 PE=1 SV=2	17	10	14	10	677	76	6.57	202	10	0	4.8046e+06	1.66034e+06	1.4281e+07
P07686	Beta-hexosaminidase subunit beta OS=Homo sapiens OX=9606 GN=HEXB PE=1 SV=3	13	8	14	7	556	63.1	6.76	122	8	0	1.34843e+07	1.28268e+07	3.82776e+08
B4E0C7	Tripeptidyl aminopeptidase OS=Homo sapiens OX=9606 PE=2 SV=1	12	5	14	5	496	53.8	6.38	255	5	0	3.22779e+08	5.71982e+06	1.04554e+06
C9JIZ6	Prosaposin OS=Homo sapiens OX=9606 GN=PSAP PE=1 SV=2	16	9	13	9	527	58.4	5.17	79	9	0	3.08008e+06	1.01153e+06	1.21561e+07
P17050	Alpha-N-acetylgalactosaminidase OS=Homo sapiens OX=9606 GN=NAGA PE=1 SV=2	20	7	12	7	411	46.5	5.19	285	7	0	115276681	2.18416e+06	775747
A0A1B0GUE3	Acid ceramidase OS=Homo sapiens OX=9606 GN=ASAH1 PE=1 SV=1	22	8	11	8	330	37.4	6.79	124	8	0	5.15553e+06	4.24897e+07	1.27971e+06
B4E1V6	cDNA FLJ54235, highly similar to Ceroid-lipofuscinosis neuronal protein 5 OS=Homo sapiens OX=9606 PE=2 SV=1	29	8	10	8	273	32	5.66	180	8	0	8.39321e+07	5.02033e+06	1.07383e+07
A0A7I2V5C5	Cathepsin C OS=Homo sapiens OX=9606 GN=CTSC PE=1 SV=1	16	5	10	5	302	33.9	8.4	53	5	0	3.18305e+06	1.97545e+06	7.6959e+08
Q8NCC3	Phospholipase A2 group XV OS=Homo sapiens OX=9606 GN=PLA2G15 PE=1 SV=2	27	9	9	9	412	46.6	6.73	194	9	0	5.21559e+07	3.93743e+06	874442
E9PGI0	Arylsulfatase K OS=Homo sapiens OX=9606 GN=ARSK PE=1 SV=1	17	5	9	5	395	44.9	8.62	46	5	0	1.16058e+07		1.05015e+06
O00115	Deoxyribonuclease-2-alpha OS=Homo sapiens OX=9606 GN=DNASE2 PE=1 SV=2	18	6	8	6	360	39.6	8.05	169	6	0	7.43834e+07	1.76248e+08	643146
P08236	Beta-glucuronidase OS=Homo sapiens OX=9606 GN=GUSB PE=1 SV=2	10	7	8	7	651	74.7	7.02	80	7	0	956252	1.47e+06	6.6231e+07
P15848	Arylsulfatase B OS=Homo sapiens OX=9606 GN=ARSB PE=1 SV=1	13	6	7	6	533	59.6	8.21	88	6	0	72872174	321015
P54802	Alpha-N-acetylglucosaminidase OS=Homo sapiens OX=9606 GN=NAGLU PE=1 SV=2	12	6	7	6	743	82.2	6.65	144	6	0			1.20967e+07
E9PNF7	Lysosomal Pro-X carboxypeptidase OS=Homo sapiens OX=9606 GN=PRCP PE=1 SV=2	11	5	7	5	442	49.9	6.58	108	5	0	4.32832e+07	3.70692e+06	918846
O00462	Beta-mannosidase OS=Homo sapiens OX=9606 GN=MANBA PE=1 SV=3	8	7	7	7	879	100.8	5.52	110	7	0	225012	325473	7.44385e+06
A5PLM9	Cathepsin L1 OS=Homo sapiens OX=9606 GN=CTSL1 PE=2 SV=1	19	5	6	5	333	37.5	5.45	99	5	0	8.2367e+06
P35475	Alpha-L-iduronidase OS=Homo sapiens OX=9606 GN=IDUA PE=1 SV=2	9	6	6	6	653	72.6	9.14	82	6	0			1.08245e+07
Q9HAT2	Sialate O-acetylesterase OS=Homo sapiens OX=9606 GN=SIAE PE=1 SV=1	8	4	6	4	523	58.3	7.33	82	4	0	714928	2.79227e+07	5.89263e+06
P20933	N(4)-(beta-N-acetylglucosaminyl)-L-asparaginase OS=Homo sapiens OX=9606 GN=AGA PE=1 SV=2	13	4	5	4	346	37.2	6.28	111	4	0	437351	457362	1.95009e+08
O60911	Cathepsin L2 OS=Homo sapiens OX=9606 GN=CTSV PE=1 SV=2	12	4	5	4	334	37.3	8.76	69	4	0	6.51157e+06	2.55749e+07	824628
G3V3E8	Epididymal secretory protein E1 OS=Homo sapiens OX=9606 GN=NPC2 PE=1 SV=1	16	4	4	4	174	19.2	8.44	50	4	0	460012	889561	5.43116e+07
P34059	N-acetylgalactosamine-6-sulfatase OS=Homo sapiens OX=9606 GN=GALNS PE=1 SV=1	7	4	4	3	522	58	6.74	74	4	1	18678950
P11279	Lysosome-associated membrane glycoprotein 1 OS=Homo sapiens OX=9606 GN=LAMP1 PE=1 SV=3	5	2	4	2	417	44.9	8.75	20	2	0	126580	5.80988e+06	2.10308e+06
Q6I9U9	Asparaginyl endopeptidase OS=Homo sapiens OX=9606 GN=LGMN PE=2 SV=1	8	3	3	3	433	49.3	6.61	37	3	0	526244	6.77544e+07	551717
A0A024R509	Arylsulfatase A, isoform CRA_a OS=Homo sapiens OX=9606 GN=ARSA PE=3 SV=1	7	3	3	2	509	53.8	6.07	62	3	0	1.30564e+06
A8K686	cDNA FLJ77316, highly similar to Homo sapiens interferon, gamma-inducible protein 30 (IFI30), mRNA OS=Homo sapiens OX=9606 PE=2 SV=1	7	2	2	2	250	28	4.88	17	2	0		9.54514e+06
Q8IV08	5'-3' exonuclease PLD3 OS=Homo sapiens OX=9606 GN=PLD3 PE=1 SV=1	4	2	2	2	490	54.7	6.47	38	2	0	911899	124199	227169
P04066	Tissue alpha-L-fucosidase OS=Homo sapiens OX=9606 GN=FUCA1 PE=1 SV=4	4	2	2	2	466	53.7	6.84	39	2	0	6.80867e+06
Q53GP1	N-sulfoglucosamine sulfohydrolase (Sulfamidase) variant (Fragment) OS=Homo sapiens OX=9606 PE=2 SV=1	2	1	2	1	502	56.6	6.89	56	1	0	389420	1.14055e+06
P22304	Iduronate 2-sulfatase OS=Homo sapiens OX=9606 GN=IDS PE=1 SV=1	2	1	1	1	550	61.8	5.45	38	1	0	541623		259573
P13473	Lysosome-associated membrane glycoprotein 2 OS=Homo sapiens OX=9606 GN=LAMP2 PE=1 SV=2	2	1	1	1	410	44.9	5.63	0	1	0		1.20412e+06	4.94611e+06
Q02083	N-acylethanolamine-hydrolyzing acid amidase OS=Homo sapiens OX=9606 GN=NAAA PE=1 SV=3	2	1	1	1	359	40	8.75	34	1	0		1.66055e+06
A0A7P0T996	Cathepsin O OS=Homo sapiens OX=9606 GN=CTSO PE=1 SV=1	2	1	1	1	333	37.5	7.75	0	1	0		1.22363e+06

## Sheet: Proteins detected
Supplementary Table I: Proteins detected in enriched fractions using Domain9-His6-Fc
Accession	Description	Coverage [%]	# Peptides	# PSMs	# Unique Peptides	# AAs	MW [kDa]	calc. pI	Score Mascot: Mascot	# Peptides (by Search Engine): Mascot	# Razor Peptides	Abundances (Grouped): D9IP-2	Abundances (Grouped): D9IP-3	Abundances (Grouped): D9IP-14
P01857	Immunoglobulin heavy constant gamma 1 OS=Homo sapiens OX=9606 GN=IGHG1 PE=1 SV=1	59	18	156	6	330	36.1	8.19	1930	18	12	1.24138e+10	1.3536e+09	2.30176e+08
A8K6V6	N-acetylglucosamine-6-sulfatase OS=Homo sapiens OX=9606 PE=2 SV=1	32	14	59	14	552	62.1	8.4	1112	14	0	1.08088e+09	1.56619e+08	1.54384e+09
Q53HQ7	Elongation factor 1-alpha (Fragment) OS=Homo sapiens OX=9606 PE=2 SV=1	56	17	55	7	462	50.2	8.94	1109	17	12	5.75865e+08	5.80769e+07	7.99667e+07
B4E0C7	Tripeptidyl aminopeptidase OS=Homo sapiens OX=9606 PE=2 SV=1	12	5	14	5	496	53.8	6.38	255	5	0	3.22779e+08	5.71982e+06	1.04554e+06
Q712K3	Ubiquitin-conjugating enzyme E2 R2 OS=Homo sapiens OX=9606 GN=UBE2R2 PE=1 SV=1	14	1	1	1	238	27.1	4.42	0	1	0	192558544	3.36945e+06
Q0QEN7	ATP synthase subunit beta (Fragment) OS=Homo sapiens OX=9606 GN=ATP5B PE=2 SV=1	54	17	37	17	445	48.1	5.07	768	17	0	1.66212e+08	8.11356e+06	4.21597e+06
P06733	Alpha-enolase OS=Homo sapiens OX=9606 GN=ENO1 PE=1 SV=2	59	19	37	17	434	47.1	7.39	826	19	0	1.64699e+08	2.9929e+07	1.76457e+07
O75223	Gamma-glutamylcyclotransferase OS=Homo sapiens OX=9606 GN=GGCT PE=1 SV=1	34	6	14	6	188	21	5.14	356	6	0	1.45174e+08	2.82601e+08	3.20892e+08
Q53G99	Beta actin variant (Fragment) OS=Homo sapiens OX=9606 PE=2 SV=1	59	15	44	8	375	41.7	5.59	961	15	9	1.39828e+08	4.34453e+07	5.2443e+07
P17050	Alpha-N-acetylgalactosaminidase OS=Homo sapiens OX=9606 GN=NAGA PE=1 SV=2	20	7	12	7	411	46.5	5.19	285	7	0	115276681	2.18416e+06	775747
Q8IWP6	Tubulin beta chain OS=Homo sapiens OX=9606 PE=2 SV=1	67	20	36	4	445	49.7	4.92	613	20	19	9.29882e+07	3.86302e+06	2.88287e+07
P25705	ATP synthase subunit alpha, mitochondrial OS=Homo sapiens OX=9606 GN=ATP5F1A PE=1 SV=1	35	18	26	18	553	59.7	9.13	319	18	0	9.27006e+07	9.55011e+06	8.11201e+06
Q9BVJ8	Beta-N-acetylhexosaminidase (Fragment) OS=Homo sapiens OX=9606 GN=HEXA PE=2 SV=2	37	15	28	14	409	47.1	5	281	15	1	8.68798e+07	3.14916e+07	1.19884e+08
B4E1V6	cDNA FLJ54235, highly similar to Ceroid-lipofuscinosis neuronal protein 5 OS=Homo sapiens OX=9606 PE=2 SV=1	29	8	10	8	273	32	5.66	180	8	0	8.39321e+07	5.02033e+06	1.07383e+07
Q8NHP8	Putative phospholipase B-like 2 OS=Homo sapiens OX=9606 GN=PLBD2 PE=1 SV=2	25	14	34	14	589	65.4	6.8	458	14	0	8.035e+07	1.09478e+09	8.82604e+07
P06280	Alpha-galactosidase A OS=Homo sapiens OX=9606 GN=GLA PE=1 SV=1	22	8	18	8	429	48.7	5.6	205	8	0	7.78304e+07	5.11425e+06	134329
A8K6Y1	cDNA FLJ75526, highly similar to Homo sapiens proliferation-associated 2G4, 38kDa (PA2G4), mRNA (Fragment) OS=Homo sapiens OX=9606 PE=2 SV=1	40	14	15	14	367	40.9	6.4	218	14	0	7.50798e+07	1.08765e+06	1.55899e+06
O00115	Deoxyribonuclease-2-alpha OS=Homo sapiens OX=9606 GN=DNASE2 PE=1 SV=2	18	6	8	6	360	39.6	8.05	169	6	0	7.43834e+07	1.76248e+08	643146
P15848	Arylsulfatase B OS=Homo sapiens OX=9606 GN=ARSB PE=1 SV=1	13	6	7	6	533	59.6	8.21	88	6	0	72872174	321015
B3KW79	Carboxypeptidase OS=Homo sapiens OX=9606 PE=2 SV=1	22	9	16	9	476	54.1	5.6	104	9	0	7.08075e+07	1.30333e+07	2.79499e+06
C9JH19	Cathepsin D OS=Homo sapiens OX=9606 GN=CTSD PE=1 SV=2	27	11	24	11	451	48.6	7.84	182	11	0	6.70281e+07	2.0331e+08	1.87401e+07
B4DY09	Interleukin enhancer-binding factor 2 OS=Homo sapiens OX=9606 GN=ILF2 PE=1 SV=1	46	11	16	11	352	38.9	4.94	412	11	0	6.24148e+07	1.02918e+06	3.31997e+06
P81605	Dermcidin OS=Homo sapiens OX=9606 GN=DCD PE=1 SV=2	41	7	12	7	110	11.3	6.54	202	7	0	6.06476e+07	2.0961e+08	2.02535e+08
Q86YZ3	Hornerin OS=Homo sapiens OX=9606 GN=HRNR PE=1 SV=2	22	18	35	18	2850	282.2	10.04	892	18	0	5.95073e+07	3.44735e+07	3.6446e+07
Q8TE01	DERP12 (Dermal papilla derived protein 12) OS=Homo sapiens OX=9606 GN=derp12 PE=2 SV=1	28	10	11	10	343	38.2	6.58	264	10	0	5.85898e+07	3.09923e+06	1.15827e+06
Q99519	Sialidase-1 OS=Homo sapiens OX=9606 GN=NEU1 PE=1 SV=1	21	8	15	8	415	45.4	5.88	160	8	0	5.62589e+07	4.73277e+06	3.4259e+06
Q01459	Di-N-acetylchitobiase OS=Homo sapiens OX=9606 GN=CTBS PE=1 SV=1	29	9	14	9	385	43.7	6.64	185	9	0	5.27749e+07	1.97354e+06
Q8NCC3	Phospholipase A2 group XV OS=Homo sapiens OX=9606 GN=PLA2G15 PE=1 SV=2	27	9	9	9	412	46.6	6.73	194	9	0	5.21559e+07	3.93743e+06	874442
K7ER90	Eukaryotic translation initiation factor 3 subunit G (Fragment) OS=Homo sapiens OX=9606 GN=EIF3G PE=1 SV=1	44	11	16	11	227	25.4	5.49	189	11	0	4.82332e+07	5.37932e+06	5.08696e+06
E9PNF7	Lysosomal Pro-X carboxypeptidase OS=Homo sapiens OX=9606 GN=PRCP PE=1 SV=2	11	5	7	5	442	49.9	6.58	108	5	0	4.32832e+07	3.70692e+06	918846
P55084	Trifunctional enzyme subunit beta, mitochondrial OS=Homo sapiens OX=9606 GN=HADHB PE=1 SV=3	18	9	10	9	474	51.3	9.41	186	9	0	3.7989e+07	2.97229e+06	1.69474e+06
Q59E90	Alpha-mannosidase (Fragment) OS=Homo sapiens OX=9606 PE=2 SV=1	17	13	19	13	1007	113.2	7.18	210	13	0	3.00419e+07	1.40963e+08	131824
Q8WTV7	DMXL2 protein (Fragment) OS=Homo sapiens OX=9606 GN=DMXL2 PE=2 SV=1	2	1	1	1	551	61.5	7.59	0	1	0	29970522	2.17661e+07	8.84372e+06
A0A024RA87	Septin OS=Homo sapiens OX=9606 GN=SEPT7 PE=3 SV=1	32	11	13	10	384	44.8	8.22	188	11	1	2.9037e+07	1.08168e+06
Q68DL7	Uncharacterized protein C18orf63 OS=Homo sapiens OX=9606 GN=C18orf63 PE=2 SV=2	1	1	1	1	685	77.2	9.8	33	1	0	27712770	1.97001e+06	1.50234e+06
P19338	Nucleolin OS=Homo sapiens OX=9606 GN=NCL PE=1 SV=3	31	23	62	23	710	76.6	4.7	799	23	0	2.36539e+07	8.61621e+06	5.30865e+08
Q71SM9	Dyad symmetry binding protein (Fragment) OS=Homo sapiens OX=9606 PE=2 SV=1	9	1	2	1	255	28.5	9.31	0	1	0	20392836	3.76562e+06	2.118e+07
P34059	N-acetylgalactosamine-6-sulfatase OS=Homo sapiens OX=9606 GN=GALNS PE=1 SV=1	7	4	4	3	522	58	6.74	74	4	1	18678950
P29508	Serpin B3 OS=Homo sapiens OX=9606 GN=SERPINB3 PE=1 SV=2	28	13	23	6	390	44.5	6.81	198	13	7	1.85113e+07	2.68427e+08	3.1906e+07
A0A4W9A917	Immunoglobulin heavy constant gamma 3 (Fragment) OS=Homo sapiens OX=9606 GN=IGHG3 PE=1 SV=1	27	11	91	1	377	41.3	7.9	759	11	0	1.84823e+07
Q9Y230	RuvB-like 2 OS=Homo sapiens OX=9606 GN=RUVBL2 PE=1 SV=3	30	12	13	12	463	51.1	5.64	207	12	0	1.81017e+07	538217	833692
P15924	Desmoplakin OS=Homo sapiens OX=9606 GN=DSP PE=1 SV=3	17	51	81	51	2871	331.6	6.81	581	51	0	1.78575e+07	6.15827e+07	7.64735e+07
Q75MH1	40S ribosomal protein S26 OS=Homo sapiens OX=9606 GN=RPS26 PE=3 SV=1	13	1	1	1	115	13	10.98	80	1	0	16331051		505685
Q562R1	Beta-actin-like protein 2 OS=Homo sapiens OX=9606 GN=ACTBL2 PE=1 SV=2	14	4	8	1	376	42	5.59	137	4	0	15365495	4.0771e+06	4.23821e+06
A0A7P0T989	Cathepsin X OS=Homo sapiens OX=9606 GN=CTSZ PE=1 SV=1	35	9	31	9	289	32	5.6	587	9	0	1.52645e+07	2.5609e+09	1.4167e+07
Q5FWF9	IGL@ protein OS=Homo sapiens OX=9606 GN=IGL@ PE=1 SV=1	14	3	6	3	232	24.8	5.59	100	3	0	1.4538e+07	4.52751e+07	3.19642e+08
P28331	NADH-ubiquinone oxidoreductase 75 kDa subunit, mitochondrial OS=Homo sapiens OX=9606 GN=NDUFS1 PE=1 SV=3	16	10	10	10	727	79.4	6.23	210	10	0	14529506		1.33762e+07
A0A384NYT8	Tubulin beta chain (Fragment) OS=Homo sapiens OX=9606 PE=2 SV=1	69	20	40	3	442	49.4	4.89	744	20	1	1.4255e+07	538427	6.71116e+06
Q92820	Gamma-glutamyl hydrolase OS=Homo sapiens OX=9606 GN=GGH PE=1 SV=2	32	10	28	10	318	35.9	7.11	365	10	0	1.39183e+07	1.10883e+09	2.65229e+06
P07686	Beta-hexosaminidase subunit beta OS=Homo sapiens OX=9606 GN=HEXB PE=1 SV=3	13	8	14	7	556	63.1	6.76	122	8	0	1.34843e+07	1.28268e+07	3.82776e+08
B3KRG8	Lipase OS=Homo sapiens OX=9606 PE=2 SV=1	12	3	3	3	399	45.3	6.83	44	3	0	1.324e+07
P01859	Immunoglobulin heavy constant gamma 2 OS=Homo sapiens OX=9606 GN=IGHG2 PE=1 SV=2	31	8	85	1	326	35.9	7.59	730	8	0	1.30851e+07
Q02413	Desmoglein-1 OS=Homo sapiens OX=9606 GN=DSG1 PE=1 SV=2	22	18	44	18	1049	113.7	5.03	701	18	0	1.30588e+07	3.25321e+07	2.65164e+07
D6RER5	Septin OS=Homo sapiens OX=9606 GN=SEPTIN11 PE=1 SV=1	25	10	12	9	432	49.8	6.68	154	10	0	1.30408e+07	660363	523714
Q92484	Acid sphingomyelinase-like phosphodiesterase 3a OS=Homo sapiens OX=9606 GN=SMPDL3A PE=1 SV=2	9	5	5	5	453	51.2	6.33	61	5	0	1.24447e+07	1.55032e+06	280940
B4DP22	Carboxypeptidase OS=Homo sapiens OX=9606 PE=2 SV=1	14	5	7	5	402	45.1	5.96	80	5	0	1.17737e+07	2.72959e+07	1.28866e+06
A0A384N6H6	Septin OS=Homo sapiens OX=9606 PE=2 SV=1	22	6	7	6	371	42.7	6.86	122	6	0	1.16628e+07		1.0854e+06
E9PGI0	Arylsulfatase K OS=Homo sapiens OX=9606 GN=ARSK PE=1 SV=1	17	5	9	5	395	44.9	8.62	46	5	0	1.16058e+07		1.05015e+06
B7Z1K2	cDNA FLJ59477, highly similar to HBS1-like protein OS=Homo sapiens OX=9606 PE=2 SV=1	10	4	4	4	408	45.1	8.44	39	4	0	11172430	1.14136e+07	2.91218e+07
B5BUB5	Autoantigen La (Fragment) OS=Homo sapiens OX=9606 GN=SSB PE=2 SV=1	25	9	9	9	408	46.8	7.12	134	9	0	1.07699e+07	153493	1.24145e+07
F5GY37	Prohibitin OS=Homo sapiens OX=9606 GN=PHB2 PE=1 SV=1	39	11	12	11	267	29.7	9.88	186	11	0	1.05604e+07	7.93651e+07	3.81057e+06
P33764	Protein S100-A3 OS=Homo sapiens OX=9606 GN=S100A3 PE=1 SV=1	9	1	1	1	101	11.7	4.78	0	1	0	9920389	254372	408064
H0YAR2	Polyadenylate-binding protein OS=Homo sapiens OX=9606 GN=PABPC1 PE=1 SV=2	39	21	28	16	599	66.6	9.28	314	21	4	9.58262e+06	1.71873e+07	1.49092e+08
B7Z5N3	cDNA FLJ50627, highly similar to Homo sapiens angel homolog 2 (Drosophila) (ANGEL2), mRNA OS=Homo sapiens OX=9606 PE=2 SV=1	3	1	1	1	375	42.1	6.68	40	1	0	9323116	1.28603e+07	1.76248e+07
A0A0G2JIW1	Heat shock 70 kDa protein 1B OS=Homo sapiens OX=9606 GN=HSPA1B PE=1 SV=1	40	16	22	14	642	70.1	5.66	464	16	1	8.92358e+06	6.23467e+06	1.83927e+07
A0A0A0MRM9	Nucleolar and coiled-body phosphoprotein 1 (Fragment) OS=Homo sapiens OX=9606 GN=NOLC1 PE=1 SV=1	5	4	5	4	708	74.6	9.47	68	4	0	8.72816e+06	2.63218e+06	4.36533e+06
A5PLM9	Cathepsin L1 OS=Homo sapiens OX=9606 GN=CTSL1 PE=2 SV=1	19	5	6	5	333	37.5	5.45	99	5	0	8.2367e+06
H3BRG4	Cytochrome b-c1 complex subunit 2, mitochondrial OS=Homo sapiens OX=9606 GN=UQCRC2 PE=1 SV=1	16	6	6	6	412	44.6	9	112	6	0	7.93155e+06
E9PBS1	AIR carboxylase (Fragment) OS=Homo sapiens OX=9606 GN=PAICS PE=1 SV=1	11	4	4	4	413	45.6	6.68	70	4	0	7.92901e+06	201159	320359
Q9HB00	Desmocollin 1, isoform CRA_b OS=Homo sapiens OX=9606 GN=DSC1 PE=4 SV=1	8	6	12	6	840	93.8	5.53	162	6	0	7.92362e+06	9.11326e+06	1.05116e+07
J3QTR3	Ubiquitin-40S ribosomal protein S27a (Fragment) OS=Homo sapiens OX=9606 GN=RPS27A PE=1 SV=1	32	3	12	3	106	12.2	10.14	128	3	0	7907481	3.24929e+07	2.98197e+07
B2RBS8	cDNA, FLJ95666, highly similar to Homo sapiens albumin (ALB), mRNA OS=Homo sapiens OX=9606 PE=2 SV=1	22	15	23	15	609	69.3	6.28	317	15	0	7.63144e+06	1.78083e+07	3.1083e+07
Q5D862	Filaggrin-2 OS=Homo sapiens OX=9606 GN=FLG2 PE=1 SV=1	7	7	14	7	2391	247.9	8.31	354	7	0	7.3617e+06	1.36338e+07	1.65928e+07
A0A0S2Z471	Creatine kinase (Fragment) OS=Homo sapiens OX=9606 GN=CKB PE=2 SV=1	46	11	16	11	405	44.9	6.11	427	11	0	7.0462e+06		1.32842e+07
P13010	X-ray repair cross-complementing protein 5 OS=Homo sapiens OX=9606 GN=XRCC5 PE=1 SV=3	21	14	17	14	732	82.7	5.81	173	14	0	7.04249e+06	4.31744e+06	2.32229e+07
P04066	Tissue alpha-L-fucosidase OS=Homo sapiens OX=9606 GN=FUCA1 PE=1 SV=4	4	2	2	2	466	53.7	6.84	39	2	0	6.80867e+06
B3KT06	Tubulin alpha chain OS=Homo sapiens OX=9606 PE=2 SV=1	54	16	21	16	416	46.3	5.14	472	16	0	6.60018e+06	1.27938e+07	3.20928e+07
O60911	Cathepsin L2 OS=Homo sapiens OX=9606 GN=CTSV PE=1 SV=2	12	4	5	4	334	37.3	8.76	69	4	0	6.51157e+06	2.55749e+07	824628
P10809	60 kDa heat shock protein, mitochondrial OS=Homo sapiens OX=9606 GN=HSPD1 PE=1 SV=2	47	19	19	19	573	61	5.87	440	19	0	6.33675e+06	2.85561e+06	1.67122e+07
Q9BTY2	Plasma alpha-L-fucosidase OS=Homo sapiens OX=9606 GN=FUCA2 PE=1 SV=2	10	5	5	5	467	54	6.25	36	5	0	6.23215e+06		305918
F4ZW65	NF90b OS=Homo sapiens OX=9606 PE=2 SV=1	32	19	22	19	706	76.4	8.27	275	19	0	6.16836e+06	703477	1.59584e+08
A0A890VXV0	Light chain variable region (Fragment) OS=Homo sapiens OX=9606 PE=2 SV=1	18	2	5	1	114	12.4	5.96	60	2	0	5913838	7.94764e+07	1.10929e+08
P14923	Junction plakoglobin OS=Homo sapiens OX=9606 GN=JUP PE=1 SV=3	25	17	25	17	745	81.7	6.14	212	17	0	5.88637e+06	1.52489e+07	3.08253e+07
B3KQT9	Protein disulfide-isomerase OS=Homo sapiens OX=9606 PE=2 SV=1	7	2	2	2	480	54.1	7.21	28	2	0	5.75474e+06	2.8619e+06	6.41425e+06
B4DN87	Collagen-binding protein OS=Homo sapiens OX=9606 PE=2 SV=1	22	6	7	6	397	44.2	8.95	86	6	0	5.66686e+06		523007
B5BU01	Eukaryotic translation initiation factor 2 beta OS=Homo sapiens OX=9606 GN=EIF2S2 PE=2 SV=1	6	2	3	2	333	38.3	5.94	66	2	0	5630416
H0YDT6	Eukaryotic translation initiation factor 3 subunit F OS=Homo sapiens OX=9606 GN=EIF3F PE=1 SV=2	16	5	5	5	359	37.7	6.06	61	5	0	5.60739e+06		141292
A8K651	Complement component 1 Q subcomponent-binding protein, mitochondrial OS=Homo sapiens OX=9606 PE=2 SV=1	17	4	5	4	282	31.4	4.84	99	4	0	5458780	2.56887e+07	2.2067e+06
Q9NZT1	Calmodulin-like protein 5 OS=Homo sapiens OX=9606 GN=CALML5 PE=1 SV=2	35	4	6	4	146	15.9	4.44	102	4	0	5.36222e+06	3.82274e+07	2.11682e+07
P05109	Protein S100-A8 OS=Homo sapiens OX=9606 GN=S100A8 PE=1 SV=1	47	5	15	5	93	10.8	7.03	101	5	0	5.32e+06	1.03822e+08	1.07337e+07
Q13011	Delta(3,5)-Delta(2,4)-dienoyl-CoA isomerase, mitochondrial OS=Homo sapiens OX=9606 GN=ECH1 PE=1 SV=2	7	2	3	2	328	35.8	8	77	2	0	5251365	1.99854e+07	1.77734e+07
A0A1B0GUE3	Acid ceramidase OS=Homo sapiens OX=9606 GN=ASAH1 PE=1 SV=1	22	8	11	8	330	37.4	6.79	124	8	0	5.15553e+06	4.24897e+07	1.27971e+06
P27694	Replication protein A 70 kDa DNA-binding subunit OS=Homo sapiens OX=9606 GN=RPA1 PE=1 SV=2	10	5	6	5	616	68.1	7.21	27	5	0	4.94497e+06	1.77319e+06	1.16009e+06
A0A286YFJ8	Immunoglobulin heavy constant gamma 4 (Fragment) OS=Homo sapiens OX=9606 GN=IGHG4 PE=1 SV=1	27	8	54	2	396	43.8	6.24	409	8	1	4.85127e+06	1.86847e+06	1.89066e+06
Q86UY0	TXNDC5 protein OS=Homo sapiens OX=9606 GN=TXNDC5 PE=1 SV=1	10	4	4	4	360	40.3	5.83	80	4	0	4.85046e+06		147252
P16278	Beta-galactosidase OS=Homo sapiens OX=9606 GN=GLB1 PE=1 SV=2	17	10	14	10	677	76	6.57	202	10	0	4.8046e+06	1.66034e+06	1.4281e+07
A8K358	cDNA FLJ78536, highly similar to Homo sapiens inactive palmitoyl-protein thioesterase-2i (PPT2) mRNA OS=Homo sapiens OX=9606 PE=2 SV=1	12	3	6	3	301	34.1	6.79	55	3	0	4.71006e+06	2.70013e+08	790769
A0A5C2FXX6	IGL c1811_light_IGLV1-40_IGLJ3 (Fragment) OS=Homo sapiens OX=9606 PE=2 SV=1	15	2	3	1	108	11.4	7.28	31	2	1	4.62453e+06	1.45791e+07	3.17287e+07
Q96P63	Serpin B12 OS=Homo sapiens OX=9606 GN=SERPINB12 PE=1 SV=1	17	7	10	7	405	46.2	5.53	81	7	0	4.55031e+06	1.36969e+07	1.56563e+07
A8K3K1	cDNA FLJ78096, highly similar to Homo sapiens actin, alpha, cardiac muscle (ACTC), mRNA OS=Homo sapiens OX=9606 PE=2 SV=1	25	8	27	1	377	42	5.39	308	8	0	4196030		2.22443e+06
Q9Y305	Acyl-coenzyme A thioesterase 9, mitochondrial OS=Homo sapiens OX=9606 GN=ACOT9 PE=1 SV=2	12	5	5	5	439	49.9	8.6	43	5	0	4.09961e+06	676248	277325
P31930	Cytochrome b-c1 complex subunit 1, mitochondrial OS=Homo sapiens OX=9606 GN=UQCRC1 PE=1 SV=3	17	6	6	5	480	52.6	6.37	33	6	1	3.84035e+06	277151	440613
Q4VB24	Histone cluster 1, H1e OS=Homo sapiens OX=9606 GN=HIST1H1E PE=2 SV=1	15	3	6	3	219	21.9	11.03	155	3	0	3.70154e+06	1.41631e+07	1.02196e+07
A0A7P0TB04	Basigin OS=Homo sapiens OX=9606 GN=BSG PE=1 SV=1	12	3	3	3	266	28.9	5.49	47	3	0	3.53648e+06
P07355	Annexin A2 OS=Homo sapiens OX=9606 GN=ANXA2 PE=1 SV=2	33	11	19	11	339	38.6	7.75	353	11	0	3.46683e+06	8.69622e+07	1.17926e+07
A0A5F9ZHM4	L-lactate dehydrogenase OS=Homo sapiens OX=9606 GN=LDHB PE=1 SV=1	31	9	18	8	341	37.4	6.25	328	9	0	3.3857e+06	1.65469e+08	6.40623e+06
P31025	Lipocalin-1 OS=Homo sapiens OX=9606 GN=LCN1 PE=1 SV=1	13	2	5	2	176	19.2	5.58	115	2	0	3.37805e+06	2.20336e+06	2.34341e+06
P62081	40S ribosomal protein S7 OS=Homo sapiens OX=9606 GN=RPS7 PE=1 SV=1	40	7	8	7	194	22.1	10.1	99	7	0	3.33183e+06	1.89583e+06	1.26039e+08
Q99536	Synaptic vesicle membrane protein VAT-1 homolog OS=Homo sapiens OX=9606 GN=VAT1 PE=1 SV=2	20	5	5	5	393	41.9	6.29	131	5	0	3.28301e+06
F8VZX2	Poly(rC)-binding protein 2 OS=Homo sapiens OX=9606 GN=PCBP2 PE=1 SV=1	26	7	8	2	321	33.8	8.24	89	7	5	3.25003e+06	3.32168e+07	965075
Q53GN6	26S proteasome non-ATPase regulatory subunit 13 (Fragment) OS=Homo sapiens OX=9606 PE=2 SV=1	12	5	5	5	376	42.9	5.68	54	5	0	3.23383e+06	1.1756e+06
P04075	Fructose-bisphosphate aldolase A OS=Homo sapiens OX=9606 GN=ALDOA PE=1 SV=2	39	12	16	12	364	39.4	8.09	220	12	0	3.22488e+06	8.32885e+07	4.22353e+06
A0A5C2GF96	IGH + IGL c559_heavy_IGHV2-70_IGHD3-22_IGHJ5 (Fragment) OS=Homo sapiens OX=9606 PE=2 SV=1	6	1	1	1	124	13.8	8.73	35	1	0	3.21396e+06	341711	242439
A0A7I2V5C5	Cathepsin C OS=Homo sapiens OX=9606 GN=CTSC PE=1 SV=1	16	5	10	5	302	33.9	8.4	53	5	0	3.18305e+06	1.97545e+06	7.6959e+08
F8W9V1	Succinate dehydrogenase assembly factor 3 OS=Homo sapiens OX=9606 GN=SDHAF3 PE=1 SV=1	13	1	1	1	68	8	9.72	0	1	0	3.17871e+06	1.05778e+06	2.9053e+06
C9JIZ6	Prosaposin OS=Homo sapiens OX=9606 GN=PSAP PE=1 SV=2	16	9	13	9	527	58.4	5.17	79	9	0	3.08008e+06	1.01153e+06	1.21561e+07
M0QX76	40S ribosomal protein S16 (Fragment) OS=Homo sapiens OX=9606 GN=RPS16 PE=1 SV=1	34	2	2	2	50	5.6	9.63	71	2	0	3.05427e+06	681336	2.18534e+06
Q96JN8	Neuralized-like protein 4 OS=Homo sapiens OX=9606 GN=NEURL4 PE=1 SV=2	2	3	3	3	1562	166.8	5.86	64	3	0	3048409		3.97716e+06
A0A0B4J259	1,4-beta-N-acetylmuramidase C OS=Homo sapiens OX=9606 GN=LYZ PE=1 SV=1	20	3	6	3	137	15.3	8.69	117	3	0	2.81456e+06	8.80577e+06	4.89227e+06
B3KQR6	cDNA PSEC0090 fis, clone PLACE1001300, highly similar to Heparanase OS=Homo sapiens OX=9606 PE=2 SV=1	7	4	4	4	543	61	9.25	47	4	0	2.76053e+06	251489
E9PCY7	Heterogeneous nuclear ribonucleoprotein H OS=Homo sapiens OX=9606 GN=HNRNPH1 PE=1 SV=1	10	3	3	3	429	47.1	6.34	29	3	0	2.73963e+06	209875	1.38201e+06
Q7Z6J0	E3 ubiquitin-protein ligase SH3RF1 OS=Homo sapiens OX=9606 GN=SH3RF1 PE=1 SV=2	1	1	1	1	888	93.1	8.54	0	1	0	2.72482e+06	3.0697e+06	3.25456e+06
Q53FS6	TNF receptor-associated protein 1 variant (Fragment) OS=Homo sapiens OX=9606 PE=2 SV=1	7	4	4	3	704	80	8.03	0	4	0	2.69501e+06	559159	771223
O95218	Zinc finger Ran-binding domain-containing protein 2 OS=Homo sapiens OX=9606 GN=ZRANB2 PE=1 SV=2	14	4	4	4	330	37.4	10.01	0	4	0	2.59695e+06
P18754	Regulator of chromosome condensation OS=Homo sapiens OX=9606 GN=RCC1 PE=1 SV=1	5	2	2	2	421	44.9	7.52	53	2	0	2.50782e+06
Q15084	Protein disulfide-isomerase A6 OS=Homo sapiens OX=9606 GN=PDIA6 PE=1 SV=1	10	3	3	3	440	48.1	5.08	66	3	0	2.50344e+06
K7EIJ8	Katanin p60 ATPase-containing subunit A-like 2 (Fragment) OS=Homo sapiens OX=9606 GN=KATNAL2 PE=1 SV=1	2	1	1	1	341	38.1	8.15	0	1	0	2.48945e+06	3.38825e+06	2.57374e+06
P25311	Zinc-alpha-2-glycoprotein OS=Homo sapiens OX=9606 GN=AZGP1 PE=1 SV=2	16	4	10	4	298	34.2	6.05	139	4	0	2.42629e+06	1.17982e+07	9.42576e+06
B5MCT8	40S ribosomal protein S9 OS=Homo sapiens OX=9606 GN=RPS9 PE=1 SV=1	18	3	3	3	139	16.6	11.06	30	3	0	2.41307e+06	548800	4.58612e+06
B4E324	cDNA FLJ60397, highly similar to Lysosomal protective protein OS=Homo sapiens OX=9606 PE=2 SV=1	9	4	5	4	480	54.2	6.98	106	4	0	2.38027e+06	1.16802e+07	1.84572e+06
B4DTS5	cDNA FLJ58882, highly similar to 26S proteasome non-ATPase regulatory subunit 11 OS=Homo sapiens OX=9606 PE=2 SV=1	10	3	3	3	314	35.1	6.92	64	3	0	2.37332e+06	287383	261198
Q597H1	N-myc downstream-regulated gene 1 protein OS=Homo sapiens OX=9606 GN=TRG14 PE=2 SV=1	11	3	3	3	394	42.8	5.82	72	3	0	2.35414e+06
O75390	Citrate synthase, mitochondrial OS=Homo sapiens OX=9606 GN=CS PE=1 SV=2	8	4	4	4	466	51.7	8.32	39	4	0	2.32152e+06		486684
P05089	Arginase-1 OS=Homo sapiens OX=9606 GN=ARG1 PE=1 SV=2	12	4	5	4	322	34.7	7.21	40	4	0	2.26819e+06	1.58035e+07	7.88646e+06
E5KSX8	Mitochondrial transcription factor A OS=Homo sapiens OX=9606 PE=4 SV=1	24	6	6	6	246	29.1	9.72	75	6	0	2.26088e+06	612515	6.37299e+06
P11021	Endoplasmic reticulum chaperone BiP OS=Homo sapiens OX=9606 GN=HSPA5 PE=1 SV=2	41	24	38	22	654	72.3	5.16	806	24	2	2.251e+06	1.44494e+07	3.36384e+08
B2R7L2	Annexin OS=Homo sapiens OX=9606 PE=2 SV=1	4	2	2	2	466	50.3	6.61	28	2	0	2.21148e+06	1.68073e+06	1.40604e+06
B4DLV7	Rab GDP dissociation inhibitor OS=Homo sapiens OX=9606 PE=2 SV=1	11	4	4	4	449	51.1	8.18	49	4	0	2.18781e+06	391245	257586
B4E0D8	cDNA FLJ61510, highly similar to Kinetochore-associated protein 1 OS=Homo sapiens OX=9606 PE=2 SV=1	1	1	2	1	1134	129.2	5.81	0	1	0	2.17403e+06	7.2721e+06	6.38434e+06
Q9H000	Probable E3 ubiquitin-protein ligase makorin-2 OS=Homo sapiens OX=9606 GN=MKRN2 PE=1 SV=2	4	2	2	2	416	46.9	7.61	0	2	0	2.13857e+06		127800
Q13835	Plakophilin-1 OS=Homo sapiens OX=9606 GN=PKP1 PE=1 SV=2	13	9	12	9	747	82.8	9.13	172	9	0	2.13517e+06	4.47233e+06	1.08576e+07
P10599	Thioredoxin OS=Homo sapiens OX=9606 GN=TXN PE=1 SV=3	21	2	6	2	105	11.7	4.92	75	2	0	2.12749e+06	6.59159e+06	8.73312e+06
Q3B7A7	Trifunctional purine biosynthetic protein adenosine-3 OS=Homo sapiens OX=9606 GN=GART PE=2 SV=1	3	3	3	3	1010	107.7	6.77	23	3	0	2.07658e+06
Q16186	Proteasomal ubiquitin receptor ADRM1 OS=Homo sapiens OX=9606 GN=ADRM1 PE=1 SV=2	6	2	2	2	407	42.1	5.07	40	2	0	2.06483e+06
Q14222	EEF1A protein (Fragment) OS=Homo sapiens OX=9606 GN=EEF1A PE=2 SV=1	32	4	13	1	227	24.2	9.58	322	4	0	2019852
A0A5C2GSW3	IG c102_light_IGLV1-44_IGLJ3 (Fragment) OS=Homo sapiens OX=9606 PE=2 SV=1	20	2	4	1	110	11.5	8.51	55	2	0	1979755	1.60471e+07	1.32025e+07
B5MDF5	GTP-binding nuclear protein Ran OS=Homo sapiens OX=9606 GN=RAN PE=1 SV=1	32	6	7	6	233	26.2	7.01	89	6	0	1.96515e+06	1.0921e+06	1.11176e+07
B7ZLF8	Uncharacterized protein OS=Homo sapiens OX=9606 PE=2 SV=1	18	2	3	1	89	9.9	8.76	46	2	1	1.93389e+06	1.0226e+07	4.54739e+06
Q01469	Fatty acid-binding protein 5 OS=Homo sapiens OX=9606 GN=FABP5 PE=1 SV=3	44	6	10	6	135	15.2	7.01	255	6	0	1.93316e+06	6.5249e+07	7.69211e+06
B5BUB1	RuvB-like helicase (Fragment) OS=Homo sapiens OX=9606 GN=RUVBL1 PE=2 SV=1	7	3	3	3	456	50.2	6.42	25	3	0	1.87411e+06		187499
Q9NTK5	Obg-like ATPase 1 OS=Homo sapiens OX=9606 GN=OLA1 PE=1 SV=2	8	3	3	3	396	44.7	7.81	71	3	0	1.87406e+06		135339
P10253	Lysosomal alpha-glucosidase OS=Homo sapiens OX=9606 GN=GAA PE=1 SV=4	16	11	20	11	952	105.3	6	434	11	0	1.83972e+06	2.65277e+06	4.41878e+08
Q7Z524	Ataxin-10 OS=Homo sapiens OX=9606 PE=2 SV=1	6	3	3	3	453	50.5	6.25	0	3	0	1.82778e+06	474780
P27816	Microtubule-associated protein 4 OS=Homo sapiens OX=9606 GN=MAP4 PE=1 SV=3	5	4	4	4	1152	120.9	5.43	77	4	0	1.82195e+06	1.41821e+06	1.80147e+06
P06702	Protein S100-A9 OS=Homo sapiens OX=9606 GN=S100A9 PE=1 SV=1	38	4	10	4	114	13.2	6.13	101	4	0	1782754	5.70212e+07	5.27402e+06
Q2TSD0	Glyceraldehyde-3-phosphate dehydrogenase OS=Homo sapiens OX=9606 PE=2 SV=1	51	10	16	10	335	36	8.46	441	10	0	1.76884e+06	6.25878e+07	2.01195e+07
E9PKE3	Heat shock cognate 71 kDa protein OS=Homo sapiens OX=9606 GN=HSPA8 PE=1 SV=1	33	15	23	11	627	68.8	5.52	632	15	1	1.69892e+06	1.4455e+07	2.28408e+07
A0A087X0X3	Heterogeneous nuclear ribonucleoprotein M OS=Homo sapiens OX=9606 GN=HNRNPM PE=1 SV=1	23	14	15	14	730	77.5	8.78	264	14	0	1.68044e+06	3.68817e+06	2.99699e+07
B4DF70	cDNA FLJ60461, highly similar to Peroxiredoxin-2 OS=Homo sapiens OX=9606 PE=2 SV=1	36	7	16	6	183	20.1	8.78	179	7	0	1.66775e+06	3.95321e+06	1.12178e+08
Q53FF5	NSFL1 cofactor p47 (Fragment) OS=Homo sapiens OX=9606 PE=2 SV=1	9	3	3	3	370	40.5	5.19	21	3	0	1.66298e+06	230928	6.84509e+06
Q3ZTR9	Uncharacterized protein BM009 OS=Homo sapiens OX=9606 GN=BM009 PE=2 SV=1	4	1	1	1	220	25.2	8.43	0	1	0	1.64099e+06	945942
Q00403	Transcription initiation factor IIB OS=Homo sapiens OX=9606 GN=GTF2B PE=1 SV=1	3	1	1	1	316	34.8	8.35	29	1	0	1.63536e+06	1.0095e+06
Q53EY9	F-box only protein 22 isoform a variant (Fragment) OS=Homo sapiens OX=9606 PE=2 SV=1	7	3	3	3	403	44.5	7.03	30	3	0	1.53949e+06
P16989	Y-box-binding protein 3 OS=Homo sapiens OX=9606 GN=YBX3 PE=1 SV=4	15	5	8	2	372	40.1	9.77	147	5	0	1.49769e+06	225795
P04040	Catalase OS=Homo sapiens OX=9606 GN=CAT PE=1 SV=3	9	4	5	4	527	59.7	7.39	107	4	0	1482028	3.89763e+06	3.98754e+06
C9J7D1	Ras-related protein Rab-7a OS=Homo sapiens OX=9606 GN=RAB7A PE=1 SV=1	8	1	1	1	91	10.2	7.93	38	1	0	1.44713e+06		1.15184e+06
P50452	Serpin B8 OS=Homo sapiens OX=9606 GN=SERPINB8 PE=1 SV=2	10	4	4	4	374	42.7	5.57	76	4	0	1.44342e+06
O95817	BAG family molecular chaperone regulator 3 OS=Homo sapiens OX=9606 GN=BAG3 PE=1 SV=3	12	5	5	5	575	61.6	6.95	133	5	0	1.36043e+06		7.0618e+06
Q2TU64	T-complex protein 1 subunit gamma OS=Homo sapiens OX=9606 PE=2 SV=1	7	3	3	3	545	60.5	6.35	24	3	0	1.33889e+06	2.55963e+06	2.76787e+06
P35998	26S proteasome regulatory subunit 7 OS=Homo sapiens OX=9606 GN=PSMC2 PE=1 SV=3	2	1	1	1	433	48.6	5.95	28	1	0	1.33238e+06		1.42339e+06
I0B0K8	Truncated profilaggrin OS=Homo sapiens OX=9606 GN=FLG PE=4 SV=1	2	4	4	4	4021	430.2	9.29	42	4	0	1.31081e+06	2.92867e+06	3.27074e+06
A0A024R509	Arylsulfatase A, isoform CRA_a OS=Homo sapiens OX=9606 GN=ARSA PE=3 SV=1	7	3	3	2	509	53.8	6.07	62	3	0	1.30564e+06
Q9NZL4	Hsp70-binding protein 1 OS=Homo sapiens OX=9606 GN=HSPBP1 PE=1 SV=2	5	2	2	2	359	39.3	5.21	50	2	0	1303558	555233
A0A1W2PRL9	Transcription elongation factor A protein 1 OS=Homo sapiens OX=9606 GN=TCEA1 PE=1 SV=1	12	3	3	3	280	31.6	8.53	66	3	0	1.29973e+06	4.21653e+06
P39748	Flap endonuclease 1 OS=Homo sapiens OX=9606 GN=FEN1 PE=1 SV=1	12	3	3	3	380	42.6	8.62	72	3	0	1.28681e+06	348670	1.4907e+06
P07900	Heat shock protein HSP 90-alpha OS=Homo sapiens OX=9606 GN=HSP90AA1 PE=1 SV=5	33	19	26	11	732	84.6	5.02	504	19	9	1.26318e+06	4.51732e+06	3.26395e+07
B7Z754	Alpha-mannosidase OS=Homo sapiens OX=9606 PE=2 SV=1	3	2	2	2	958	107.9	7.21	100	2	0	1.24907e+06	291857	242533
C9JFN4	Basic leucine zipper and W2 domain-containing protein 1 (Fragment) OS=Homo sapiens OX=9606 GN=BZW1 PE=1 SV=1	8	2	2	2	216	24.3	8.34	28	2	0	1.20655e+06		308859
Q9NX40	OCIA domain-containing protein 1 OS=Homo sapiens OX=9606 GN=OCIAD1 PE=1 SV=1	9	2	2	2	245	27.6	7.49	33	2	0	1.19126e+06	3.87815e+06	7.9929e+06
K7EMN2	6-phosphogluconate dehydrogenase, decarboxylating (Fragment) OS=Homo sapiens OX=9606 GN=PGD PE=1 SV=1	24	3	3	3	160	17.3	8.44	102	3	0	1.19059e+06
A0A343KY92	NADH-ubiquinone oxidoreductase chain 4L OS=Homo sapiens OX=9606 GN=ND4L PE=3 SV=1	22	1	1	1	98	10.7	6.21	0	1	0	1.16283e+06	2.80848e+06
E9PQW4	Mitogen-activated protein kinase OS=Homo sapiens OX=9606 GN=MAPK3 PE=1 SV=1	5	2	2	2	339	38.5	9.04	24	2	0	1.14995e+06
P31689	DnaJ homolog subfamily A member 1 OS=Homo sapiens OX=9606 GN=DNAJA1 PE=1 SV=2	3	1	1	1	397	44.8	7.08	0	1	0	1.13797e+06		304585
B4DEX8	S-adenosylmethionine synthase OS=Homo sapiens OX=9606 GN=MAT2A PE=2 SV=1	10	3	4	3	362	39.7	6.04	35	3	0	1.13688e+06
P12273	Prolactin-inducible protein OS=Homo sapiens OX=9606 GN=PIP PE=1 SV=1	23	4	6	4	146	16.6	8.05	194	4	0	1.13572e+06	1.91377e+06	8.04774e+06
A0A0G2JPU4	Leukocyte immunoglobulin-like receptor subfamily B member 4 OS=Homo sapiens OX=9606 GN=LILRB4 PE=1 SV=1	2	1	1	1	449	49.3	6.67	0	1	0	1.10823e+06
B0AZN7	cDNA, FLJ79477, highly similar to Protein-glutamine gamma-glutamyltransferase K OS=Homo sapiens OX=9606 PE=2 SV=1	8	7	10	7	817	89.7	6.04	72	7	0	1.10408e+06	5.77867e+06	6.09833e+06
B4DWS3	cDNA FLJ60407, highly similar to Serine protease inhibitor Kazal-type 5 (Fragment) OS=Homo sapiens OX=9606 PE=2 SV=1	2	2	2	2	876	99.3	8.21	18	2	0	1.099e+06		924276
Q2VIK8	RcNSEP1 (Fragment) OS=Homo sapiens OX=9606 PE=4 SV=1	34	6	7	1	319	35.4	10.01	361	6	0	1.09263e+06	473612	380429
B4E0E1	Poly [ADP-ribose] polymerase OS=Homo sapiens OX=9606 PE=2 SV=1	8	5	6	5	993	111.1	8.87	60	5	0	1.06917e+06		2.46189e+06
Q53ZX8	Protease serine 1 (Fragment) OS=Homo sapiens OX=9606 GN=PRSS1 PE=4 SV=1	24	1	1	1	84	9.1	9.47	0	1	0	1.06522e+06		1.68891e+06
P13667	Protein disulfide-isomerase A4 OS=Homo sapiens OX=9606 GN=PDIA4 PE=1 SV=2	36	19	21	19	645	72.9	5.07	429	19	0	1.0637e+06	3.13135e+06	3.87325e+07
P31151	Protein S100-A7 OS=Homo sapiens OX=9606 GN=S100A7 PE=1 SV=4	47	4	10	4	101	11.5	6.77	175	4	0	1.06027e+06	3.15229e+07	7.69548e+06
A0A140VJN8	Perilipin OS=Homo sapiens OX=9606 PE=2 SV=1	6	2	2	2	433	46.9	5.44	52	2	0	1.05927e+06
Q9H1E3	Nuclear ubiquitous casein and cyclin-dependent kinase substrate 1 OS=Homo sapiens OX=9606 GN=NUCKS1 PE=1 SV=1	4	1	2	1	243	27.3	5.08	28	1	0	1.04846e+06	1.44313e+06	202741
P48723	Heat shock 70 kDa protein 13 OS=Homo sapiens OX=9606 GN=HSPA13 PE=1 SV=1	2	1	1	1	471	51.9	5.76	31	1	0	1.00745e+06
P49915	GMP synthase [glutamine-hydrolyzing] OS=Homo sapiens OX=9606 GN=GMPS PE=1 SV=1	9	6	6	6	693	76.7	6.87	63	6	0	994934	280795	5.07005e+06
P08758	Annexin A5 OS=Homo sapiens OX=9606 GN=ANXA5 PE=1 SV=2	23	7	8	7	320	35.9	5.05	114	7	0	975785	2.05998e+07	507653
Q99497	Parkinson disease protein 7 OS=Homo sapiens OX=9606 GN=PARK7 PE=1 SV=2	44	7	7	7	189	19.9	6.79	131	7	0	970920	1.79208e+06	2.59672e+07
P46060	Ran GTPase-activating protein 1 OS=Homo sapiens OX=9606 GN=RANGAP1 PE=1 SV=1	13	7	7	7	587	63.5	4.68	140	7	0	969829	819406	5.29943e+06
M0R2K3	BRISC and BRCA1-A complex member 1 (Fragment) OS=Homo sapiens OX=9606 GN=BABAM1 PE=1 SV=1	10	2	2	2	200	21.8	4.53	0	2	0	967283		276106
Q01105	Protein SET OS=Homo sapiens OX=9606 GN=SET PE=1 SV=3	23	4	7	4	290	33.5	4.32	112	4	0	966943	2.09579e+06	6.24479e+06
P08236	Beta-glucuronidase OS=Homo sapiens OX=9606 GN=GUSB PE=1 SV=2	10	7	8	7	651	74.7	7.02	80	7	0	956252	1.47e+06	6.6231e+07
Q6IQ30	Polyadenylate-binding protein OS=Homo sapiens OX=9606 GN=PABPC4 PE=2 SV=1	21	15	17	9	660	72.3	9.35	259	15	1	939354	9.02616e+06	1.96915e+07
Q9UHD8	Septin-9 OS=Homo sapiens OX=9606 GN=SEPTIN9 PE=1 SV=2	37	20	25	1	586	65.4	8.97	405	20	18	933658	232189	1.76326e+08
Q9HDC9	Adipocyte plasma membrane-associated protein OS=Homo sapiens OX=9606 GN=APMAP PE=1 SV=2	4	2	2	2	416	46.5	6.16	41	2	0	922630
P50502	Hsc70-interacting protein OS=Homo sapiens OX=9606 GN=ST13 PE=1 SV=2	9	3	3	3	369	41.3	5.27	30	3	0	915811		480352
Q8IV08	5'-3' exonuclease PLD3 OS=Homo sapiens OX=9606 GN=PLD3 PE=1 SV=1	4	2	2	2	490	54.7	6.47	38	2	0	911899	124199	227169
P62937	Peptidyl-prolyl cis-trans isomerase A OS=Homo sapiens OX=9606 GN=PPIA PE=1 SV=2	48	5	8	5	165	18	7.81	242	5	0	905472	1.4742e+06	9.28815e+06
A8K1E9	Beta-MPP OS=Homo sapiens OX=9606 PE=2 SV=1	6	3	3	2	489	54.2	7.11	53	3	0	901859	234482	122189
P23396	40S ribosomal protein S3 OS=Homo sapiens OX=9606 GN=RPS3 PE=1 SV=2	23	5	7	5	243	26.7	9.66	117	5	0	899961	7.27334e+06	1.93608e+06
A0A7P0TBJ5	Voltage-dependent L-type calcium channel subunit alpha OS=Homo sapiens OX=9606 GN=CACNA1S PE=1 SV=1	0	1	3	1	1451	165.6	7.05	0	1	0	895888	4.40366e+06	3.5326e+06
Q4KMQ8	C-terminal binding protein 1 OS=Homo sapiens OX=9606 GN=CTBP1 PE=2 SV=1	4	2	2	1	440	47.5	6.77	45	2	1	885880
A0A5C2G440	IGL c3320_light_IGKV1-5_IGKJ1 (Fragment) OS=Homo sapiens OX=9606 PE=2 SV=1	10	1	2	1	108	11.9	6.57	30	1	0	876355		1.05325e+06
B4DE40	cDNA FLJ50114, highly similar to Spermine synthase OS=Homo sapiens OX=9606 PE=2 SV=1	3	1	1	1	275	31.1	4.93	0	1	0	869390
P19474	E3 ubiquitin-protein ligase TRIM21 OS=Homo sapiens OX=9606 GN=TRIM21 PE=1 SV=1	4	2	2	2	475	54.1	6.38	35	2	0	867139
K7ENA6	Beta-arrestin-2 OS=Homo sapiens OX=9606 GN=ARRB2 PE=1 SV=1	10	3	3	3	330	36.6	8.78	53	3	0	866787
P55036	26S proteasome non-ATPase regulatory subunit 4 OS=Homo sapiens OX=9606 GN=PSMD4 PE=1 SV=1	6	2	2	1	377	40.7	4.79	60	2	0	862421
B4DT94	cDNA FLJ53652, highly similar to Mitochondrial 28S ribosomal protein S27 OS=Homo sapiens OX=9606 PE=2 SV=1	8	3	3	3	358	41.3	5.62	34	3	0	860973	535216	971875
J3KRX5	60S ribosomal protein L17 (Fragment) OS=Homo sapiens OX=9606 GN=RPL17 PE=1 SV=1	15	2	2	2	174	20.2	10.1	54	2	0	855785		4.78633e+06
E9PM71	Zinc finger BED domain-containing protein 5 (Fragment) OS=Homo sapiens OX=9606 GN=ZBED5 PE=1 SV=1	6	1	1	1	109	12.4	9.42	0	1	0	846472	621269	1.66144e+06
D6RBZ0	Heterogeneous nuclear ribonucleoprotein A/B OS=Homo sapiens OX=9606 GN=HNRNPAB PE=1 SV=1	21	5	7	4	327	35.7	6.95	173	5	0	835934	1.70732e+07	811199
P13489	Ribonuclease inhibitor OS=Homo sapiens OX=9606 GN=RNH1 PE=1 SV=2	7	3	3	3	461	49.9	4.82	45	3	0	802850
H7C463	MICOS complex subunit MIC60 (Fragment) OS=Homo sapiens OX=9606 GN=IMMT PE=1 SV=1	5	3	3	3	613	68.1	6.06	19	3	0	801093	4.29362e+06	4.76925e+06
Q08257	Quinone oxidoreductase OS=Homo sapiens OX=9606 GN=CRYZ PE=1 SV=1	8	3	3	3	329	35.2	8.44	45	3	0	794208	2.86322e+06	5.00524e+06
Q9Y266	Nuclear migration protein nudC OS=Homo sapiens OX=9606 GN=NUDC PE=1 SV=1	10	3	3	3	331	38.2	5.38	68	3	0	779810
Q6ZVX7	F-box only protein 50 OS=Homo sapiens OX=9606 GN=NCCRP1 PE=1 SV=1	4	1	1	1	275	30.8	6.62	27	1	0	760408	1.19788e+06	693060
B4DI06	2',3'-cyclic-nucleotide 3'-phosphodiesterase OS=Homo sapiens OX=9606 PE=2 SV=1	3	1	1	1	298	32.9	9.54	0	1	0	759396		229773
Q6FI97	BAF53A protein OS=Homo sapiens OX=9606 GN=BAF53A PE=2 SV=1	5	2	2	2	429	47.4	5.72	49	2	0	750793
P53384	Cytosolic Fe-S cluster assembly factor NUBP1 OS=Homo sapiens OX=9606 GN=NUBP1 PE=1 SV=2	3	1	1	1	320	34.5	5.33	24	1	0	747698	5.23516e+06	1.73686e+06
Q9BQ67	Glutamate-rich WD repeat-containing protein 1 OS=Homo sapiens OX=9606 GN=GRWD1 PE=1 SV=1	2	1	1	1	446	49.4	4.92	0	1	0	738989	676164
P50991	T-complex protein 1 subunit delta OS=Homo sapiens OX=9606 GN=CCT4 PE=1 SV=4	5	3	6	3	539	57.9	7.83	35	3	0	734976	6.11487e+06	2.35798e+06
P14618	Pyruvate kinase PKM OS=Homo sapiens OX=9606 GN=PKM PE=1 SV=4	31	11	15	11	531	57.9	7.84	179	11	0	726241	6.59978e+06	9.47841e+06
Q9HAT2	Sialate O-acetylesterase OS=Homo sapiens OX=9606 GN=SIAE PE=1 SV=1	8	4	6	4	523	58.3	7.33	82	4	0	714928	2.79227e+07	5.89263e+06
Q3KQT6	40S ribosomal protein S2 OS=Homo sapiens OX=9606 GN=RPS2 PE=2 SV=1	14	4	4	4	293	31.4	10.24	80	4	0	688274	9.88034e+06	4.45976e+06
A0A024QZ91	Ataxin 2-like, isoform CRA_a OS=Homo sapiens OX=9606 GN=ATXN2L PE=3 SV=1	2	2	2	2	975	103.5	8.12	24	2	0	684960
Q6UWP8	Suprabasin OS=Homo sapiens OX=9606 GN=SBSN PE=1 SV=2	7	3	3	3	590	60.5	7.01	121	3	0	678444	1.44323e+06	1.7232e+06
A0A590UJL8	Histone HIST2H3PS2 (Fragment) OS=Homo sapiens OX=9606 GN=H3-2 PE=1 SV=1	9	1	2	1	79	9.1	9.45	33	1	0	665580	2.27532e+06	1.37944e+07
A0A1U9X8X5	Corneodesmosin OS=Homo sapiens OX=9606 PE=4 SV=1	3	1	3	1	528	51.5	8.35	91	1	0	656698	963406	957602
A0A7I2V3Z3	Importin subunit alpha-1 OS=Homo sapiens OX=9606 GN=KPNA2 PE=1 SV=1	2	1	1	1	399	43.5	8.87	31	1	0	648840	504515
Q5J8M4	Rae1 protein homolog OS=Homo sapiens OX=9606 PE=2 SV=1	6	2	2	2	352	39.5	7.83	56	2	0	641747
P78356	Phosphatidylinositol 5-phosphate 4-kinase type-2 beta OS=Homo sapiens OX=9606 GN=PIP4K2B PE=1 SV=1	7	3	3	3	416	47.3	7.33	86	3	0	627984		142284
B3KWP7	cDNA FLJ43538 fis, clone PLACE7008431, highly similar to Homo sapiens phosphatidylinositol-4-phosphate 5-kinase, type II, gamma (PIP5K2C), mRNA OS=Homo sapiens OX=9606 PE=2 SV=1	2	1	1	1	352	40.2	6.21	19	1	0	625251
A0A161I202	Lactotransferrin OS=Homo sapiens OX=9606 GN=LTF PE=2 SV=1	3	2	3	2	711	78.3	8.18	64	2	0	622120	250901	508112
H0Y8X0	Protein DEK OS=Homo sapiens OX=9606 GN=DEK PE=1 SV=2	3	1	1	1	285	32.7	6.81	36	1	0	617468
H0YH70	Multiple PDZ domain protein (Fragment) OS=Homo sapiens OX=9606 GN=MPDZ PE=1 SV=1	11	1	1	1	95	10.4	5.48	0	1	0	615968
Q9Y570	Protein phosphatase methylesterase 1 OS=Homo sapiens OX=9606 GN=PPME1 PE=1 SV=3	2	1	1	1	386	42.3	5.97	39	1	0	612413		743654
Q5JS37	NHL repeat-containing protein 3 OS=Homo sapiens OX=9606 GN=NHLRC3 PE=2 SV=1	7	2	2	2	347	38.3	6.43	26	2	0	600368	4.90653e+06
Q5VUR7	Putative ankyrin repeat domain-containing protein 20A3 OS=Homo sapiens OX=9606 GN=ANKRD20A3P PE=5 SV=1	1	1	1	1	823	94	7.94	0	1	0	597125	3.22937e+06	2.02604e+06
Q96QA5	Gasdermin-A OS=Homo sapiens OX=9606 GN=GSDMA PE=1 SV=4	2	1	2	1	445	49.3	5.29	18	1	0	566100	3.08204e+06	2.40293e+06
Q6FIG4	RAB1B protein OS=Homo sapiens OX=9606 GN=RAB1B PE=2 SV=1	26	5	5	4	201	22.2	5.73	42	5	1	565440	384803	4.94521e+06
C9JYJ6	Filamin A-interacting protein 1-like (Fragment) OS=Homo sapiens OX=9606 GN=FILIP1L PE=1 SV=1	3	1	1	1	837	96.2	6.28	0	1	0	551802		602994
P22304	Iduronate 2-sulfatase OS=Homo sapiens OX=9606 GN=IDS PE=1 SV=1	2	1	1	1	550	61.8	5.45	38	1	0	541623		259573
Q5T8U3	60S ribosomal protein L7a (Fragment) OS=Homo sapiens OX=9606 GN=RPL7A PE=1 SV=1	17	3	4	3	191	21.5	11.02	25	3	0	532352	1.01769e+07	1.15066e+06
Q6I9U9	Asparaginyl endopeptidase OS=Homo sapiens OX=9606 GN=LGMN PE=2 SV=1	8	3	3	3	433	49.3	6.61	37	3	0	526244	6.77544e+07	551717
B2RDE1	cDNA, FLJ96568, highly similar to Homo sapiens tropomyosin 3 (TPM3), mRNA OS=Homo sapiens OX=9606 PE=2 SV=1	12	3	4	2	248	29	4.75	75	3	1	524461	4.70652e+06	1.338e+06
Q13885	Tubulin beta-2A chain OS=Homo sapiens OX=9606 GN=TUBB2A PE=1 SV=1	49	16	32	1	445	49.9	4.89	593	16	1	509057		1.21668e+07
P00338	L-lactate dehydrogenase A chain OS=Homo sapiens OX=9606 GN=LDHA PE=1 SV=2	29	9	15	8	332	36.7	8.27	235	9	1	505237	9.01638e+07	7.31781e+06
X6RFL8	Ras-related protein Rab-14 (Fragment) OS=Homo sapiens OX=9606 GN=RAB14 PE=1 SV=1	10	2	2	1	181	20.4	6.33	35	2	0	502045	1.07689e+06	960672
Q53HG0	Eukaryotic translation initiation factor 3, subunit 3 gamma, 40kDa variant (Fragment) OS=Homo sapiens OX=9606 PE=2 SV=1	3	1	1	1	352	39.8	6.54	0	1	0	500092
A8K1K0	cDNA FLJ76341, highly similar to Homo sapiens kelch repeat and BTB (POZ) domain containing 3 (KBTBD3), transcript variant 1, mRNA OS=Homo sapiens OX=9606 PE=2 SV=1	1	1	3	1	612	69.8	5.35	27	1	0	485343	3.22341e+07	2.82937e+06
L0R6U9	Alternative protein ZNF251 OS=Homo sapiens OX=9606 GN=ZNF251 PE=4 SV=1	17	1	1	1	41	4.7	7.25	23	1	0	480907	140957	1.40627e+06
Q5TEJ7	Replication protein A 32 kDa subunit (Fragment) OS=Homo sapiens OX=9606 GN=RPA2 PE=1 SV=1	11	2	2	2	179	19.4	6.07	29	2	0	474569	2.10405e+07	202039
A8MUD9	60S ribosomal protein L7 OS=Homo sapiens OX=9606 GN=RPL7 PE=1 SV=1	18	2	3	2	208	24.4	10.67	60	2	0	462820		1.75798e+06
P36507	Dual specificity mitogen-activated protein kinase kinase 2 OS=Homo sapiens OX=9606 GN=MAP2K2 PE=1 SV=1	2	1	1	1	400	44.4	6.55	0	1	0	462285	176975	342274
G3V3E8	Epididymal secretory protein E1 OS=Homo sapiens OX=9606 GN=NPC2 PE=1 SV=1	16	4	4	4	174	19.2	8.44	50	4	0	460012	889561	5.43116e+07
Q9UI42	Carboxypeptidase A4 OS=Homo sapiens OX=9606 GN=CPA4 PE=1 SV=2	4	2	3	2	421	47.3	6.7	33	2	0	459618	2.39917e+06	920899
P08133	Annexin A6 OS=Homo sapiens OX=9606 GN=ANXA6 PE=1 SV=3	2	1	1	1	673	75.8	5.6	56	1	0	444319		1.32968e+06
F5H423	Uncharacterized protein OS=Homo sapiens OX=9606 PE=3 SV=1	10	2	2	2	210	23.3	8.6	21	2	0	437847	2.71264e+06	1.0426e+06
P20933	N(4)-(beta-N-acetylglucosaminyl)-L-asparaginase OS=Homo sapiens OX=9606 GN=AGA PE=1 SV=2	13	4	5	4	346	37.2	6.28	111	4	0	437351	457362	1.95009e+08
A0A6Q8PF80	Prelamin-A/C OS=Homo sapiens OX=9606 GN=LMNA PE=1 SV=1	3	1	1	1	342	38.6	6.49	0	1	0	430280		294077
A0A5F9ZHJ0	Acetyl-CoA acetyltransferase, mitochondrial OS=Homo sapiens OX=9606 GN=ACAT1 PE=1 SV=1	2	1	1	1	337	35.5	7.37	28	1	0	428302
P59665	Neutrophil defensin 1 OS=Homo sapiens OX=9606 GN=DEFA1 PE=1 SV=1	10	1	1	1	94	10.2	6.99	0	1	0	420042	664821	787298
B2RE88	Phosphate carrier protein, mitochondrial OS=Homo sapiens OX=9606 PE=2 SV=1	5	2	2	2	361	39.9	9.36	31	2	0	401358	3.71278e+06	1.43048e+07
B2R5H0	Protein S100 OS=Homo sapiens OX=9606 PE=2 SV=1	24	3	4	3	105	11.7	7.18	59	3	0	400758	9.87644e+06	2.02807e+06
F5H0C8	2-phospho-D-glycerate hydro-lyase OS=Homo sapiens OX=9606 GN=ENO2 PE=1 SV=1	17	3	3	1	315	34.7	4.87	136	3	0	399423
Q53GP1	N-sulfoglucosamine sulfohydrolase (Sulfamidase) variant (Fragment) OS=Homo sapiens OX=9606 PE=2 SV=1	2	1	2	1	502	56.6	6.89	56	1	0	389420	1.14055e+06
A6NLN1	Polypyrimidine tract-binding protein 1 OS=Homo sapiens OX=9606 GN=PTBP1 PE=1 SV=4	15	3	4	3	527	56.5	9.38	158	3	0	388565		2.65452e+06
B3KUZ8	Aspartate aminotransferase OS=Homo sapiens OX=9606 PE=2 SV=1	7	2	2	2	371	41.3	8.84	49	2	0	387365		122953
B4DVE1	Galectin-3-binding protein OS=Homo sapiens OX=9606 PE=2 SV=1	9	5	6	5	573	64.1	5.47	54	5	0	372801	788271	9.49593e+06
B3KX99	cDNA FLJ45019 fis, clone BRAWH3015825 OS=Homo sapiens OX=9606 PE=2 SV=1	2	1	2	1	333	38.5	8.97	17	1	0	372191	486575	260171
P48739	Phosphatidylinositol transfer protein beta isoform OS=Homo sapiens OX=9606 GN=PITPNB PE=1 SV=2	3	1	1	1	271	31.5	6.87	0	1	0	366150	651568
Q16658	Fascin OS=Homo sapiens OX=9606 GN=FSCN1 PE=1 SV=3	2	1	1	1	493	54.5	7.24	30	1	0	359390
P56545	C-terminal-binding protein 2 OS=Homo sapiens OX=9606 GN=CTBP2 PE=1 SV=1	4	2	2	1	445	48.9	6.95	40	2	0	355214	567705
P17980	26S proteasome regulatory subunit 6A OS=Homo sapiens OX=9606 GN=PSMC3 PE=1 SV=3	2	1	1	1	439	49.2	5.24	26	1	0	342011	745078
A0A0D9SGE8	PHD finger protein 6 OS=Homo sapiens OX=9606 GN=PHF6 PE=1 SV=1	4	1	1	1	366	41.3	8.68	36	1	0	339378
O75342	Arachidonate 12-lipoxygenase, 12R-type OS=Homo sapiens OX=9606 GN=ALOX12B PE=1 SV=1	5	3	3	3	701	80.3	7.64	21	3	0	332083	386380	878614
Q15645	Pachytene checkpoint protein 2 homolog OS=Homo sapiens OX=9606 GN=TRIP13 PE=1 SV=2	2	1	1	1	432	48.5	6.09	39	1	0	331603
Q00839	Heterogeneous nuclear ribonucleoprotein U OS=Homo sapiens OX=9606 GN=HNRNPU PE=1 SV=6	13	8	9	8	825	90.5	6	209	8	0	327215	419816	1.49081e+07
D6R9Z6	La-related protein 7 (Fragment) OS=Homo sapiens OX=9606 GN=LARP7 PE=1 SV=1	6	1	1	1	155	17.5	9.19	25	1	0	322757	1.98137e+06	1.68342e+06
Q59GK9	60S ribosomal protein L21 (Fragment) OS=Homo sapiens OX=9606 PE=2 SV=1	16	2	3	2	163	18.9	10.54	99	2	0	322258		7.242e+06
A0A087WVD4	Arsenite methyltransferase OS=Homo sapiens OX=9606 GN=AS3MT PE=1 SV=1	3	1	1	1	338	37.9	6.33	26	1	0	318696
Q9H0C8	Integrin-linked kinase-associated serine/threonine phosphatase 2C OS=Homo sapiens OX=9606 GN=ILKAP PE=1 SV=1	2	1	1	1	392	42.9	7.09	0	1	0	318464	311906	245330
B7Z5Z9	cDNA FLJ51066, highly similar to Ras-related protein Rab-6A OS=Homo sapiens OX=9606 PE=2 SV=1	22	3	3	2	144	16.6	5.44	35	3	0	315655	528647	387281
C9J384	Protein CMSS1 (Fragment) OS=Homo sapiens OX=9606 GN=CMSS1 PE=1 SV=1	4	1	1	1	225	26.2	9.88	54	1	0	314933	3.39675e+06	130653
Q9BRJ6	Uncharacterized protein C7orf50 OS=Homo sapiens OX=9606 GN=C7orf50 PE=1 SV=1	40	5	6	5	194	22.1	9.64	153	5	0	306957		8.16906e+06
B4DHR1	cDNA FLJ53009, highly similar to Calreticulin OS=Homo sapiens OX=9606 PE=2 SV=1	8	2	5	2	212	24.3	5.11	32	2	0	291570	511514	1.17122e+06
Q8TBR3	Fusion (Involved in t(1216) in malignant liposarcoma) OS=Homo sapiens OX=9606 GN=FUS PE=2 SV=1	10	3	5	3	526	53.4	9.38	84	3	0	288736	1.30336e+06	978398
B3KWX6	Mortality factor 4-like protein 2 OS=Homo sapiens OX=9606 PE=2 SV=1	9	2	2	2	270	30.4	9.5	30	2	0	286860	1.07409e+06
A0A024R1S5	GTP-binding protein 1 OS=Homo sapiens OX=9606 GN=GTPBP1 PE=4 SV=1	4	2	2	2	660	71.4	8.22	60	2	0	285562		2.75109e+06
B4DMJ2	60S ribosomal protein L4 OS=Homo sapiens OX=9606 PE=2 SV=1	8	2	2	2	239	27	10.52	54	2	0	283698	349256	1.99436e+06
A0A804HI24	Fumarate hydratase, mitochondrial OS=Homo sapiens OX=9606 GN=FH PE=4 SV=1	5	2	2	2	480	51.3	9.1	25	2	0	278945
Q9NSH2	Uncharacterized protein DKFZp547B243 (Fragment) OS=Homo sapiens OX=9606 GN=DKFZp547B243 PE=2 SV=1	5	1	1	1	183	21	8.24	26	1	0	278230
A0A590UK80	Uncharacterized protein (Fragment) OS=Homo sapiens OX=9606 PE=3 SV=1	1	1	1	1	1090	121	6.84	30	1	0	275593		253573
A0A2R8Y5S7	Radixin OS=Homo sapiens OX=9606 GN=RDX PE=1 SV=1	7	4	4	3	590	69.3	6.27	58	4	0	274555		1.22686e+06
P39656	Dolichyl-diphosphooligosaccharide--protein glycosyltransferase 48 kDa subunit OS=Homo sapiens OX=9606 GN=DDOST PE=1 SV=4	2	1	1	1	456	50.8	6.55	36	1	0	274545
A0A6I8PRA0	Treacle protein (Fragment) OS=Homo sapiens OX=9606 GN=TCOF1 PE=1 SV=1	4	4	4	4	1240	125.2	7.93	47	4	0	273438		2.49776e+06
P13639	Elongation factor 2 OS=Homo sapiens OX=9606 GN=EEF2 PE=1 SV=4	23	11	12	11	858	95.3	6.83	349	11	0	258655	357014	7.94434e+06
Q6FHZ0	Malate dehydrogenase OS=Homo sapiens OX=9606 GN=MDH2 PE=2 SV=1	33	9	12	9	338	35.5	8.68	170	9	0	256202	8.56676e+07	2.58182e+06
Q9BSV4	SFPQ protein (Fragment) OS=Homo sapiens OX=9606 GN=SFPQ PE=2 SV=2	5	2	2	2	634	68.6	8.82	73	2	0	256010	353451	1.16584e+06
A0A0S2Z4G7	Nucleophosmin (Fragment) OS=Homo sapiens OX=9606 GN=NPM1 PE=2 SV=1	29	6	8	6	265	29.4	4.61	221	6	0	250825	3.37035e+07	8.98954e+06
H3BNI9	Casein kinase II subunit alpha' OS=Homo sapiens OX=9606 GN=CSNK2A2 PE=1 SV=2	3	1	1	1	299	35.4	7.21	0	1	0	245985	678763
Q96AE4	Far upstream element-binding protein 1 OS=Homo sapiens OX=9606 GN=FUBP1 PE=1 SV=3	11	7	7	5	644	67.5	7.61	56	7	0	243586	3.22428e+06	3.20504e+06
Q8N1C8	75 kDa glucose-regulated protein (Fragment) OS=Homo sapiens OX=9606 GN=HSPA9 PE=2 SV=1	21	12	12	11	681	73.8	6.37	269	12	0	239010	7.20445e+06	9.28252e+06
B7ZAF6	Succinate--CoA ligase [ADP-forming] subunit beta, mitochondrial OS=Homo sapiens OX=9606 GN=SUCLA2 PE=2 SV=1	2	1	1	1	405	43.8	5.87	27	1	0	236563
Q9UP60	SNC73 protein OS=Homo sapiens OX=9606 GN=SNC73 PE=2 SV=1	2	1	1	1	384	40.9	6.15	20	1	0	231094	417793	454730
B4DS01	cDNA FLJ59402, highly similar to Eukaryotic translation initiation factor 4B OS=Homo sapiens OX=9606 PE=2 SV=1	4	1	1	1	368	40.7	5.96	44	1	0	230973		762052
Q14966	Zinc finger protein 638 OS=Homo sapiens OX=9606 GN=ZNF638 PE=1 SV=2	0	1	1	1	1978	220.5	6.38	0	1	0	230316	2.04941e+06
Q5U086	Serine/threonine-protein phosphatase OS=Homo sapiens OX=9606 PE=2 SV=1	4	1	1	1	307	35.1	5.12	0	1	0	228928	1.45443e+06
A0A5C2GAB1	IGH + IGL c25_light_IGLV3-1_IGLJ2 (Fragment) OS=Homo sapiens OX=9606 PE=2 SV=1	9	1	2	1	106	11.6	5.34	53	1	0	226471	580364	5.36636e+06
O00462	Beta-mannosidase OS=Homo sapiens OX=9606 GN=MANBA PE=1 SV=3	8	7	7	7	879	100.8	5.52	110	7	0	225012	325473	7.44385e+06
K7EKP8	Cytosolic acyl coenzyme A thioester hydrolase (Fragment) OS=Homo sapiens OX=9606 GN=ACOT7 PE=1 SV=8	4	1	1	1	279	30.8	6.99	0	1	0	224213	682536
A0A5C2GGK1	IGL c559_light_IGLV1-47_IGLJ1 (Fragment) OS=Homo sapiens OX=9606 PE=2 SV=1	13	1	3	1	110	11.7	6.54	0	1	0	211219	2.12411e+06	3.36358e+06
Q6MZS5	Uncharacterized protein DKFZp686A13234 (Fragment) OS=Homo sapiens OX=9606 GN=DKFZp686A13234 PE=2 SV=1	6	3	3	1	613	68.3	8.91	54	3	2	207031		2.53075e+06
Q92734	Protein TFG OS=Homo sapiens OX=9606 GN=TFG PE=1 SV=2	3	1	1	1	400	43.4	5.1	0	1	0	206022	342669	247061
K7ELG9	Protein LSM12 homolog OS=Homo sapiens OX=9606 GN=LSM12 PE=1 SV=1	16	3	4	3	230	24.9	7.42	55	3	0	201230	824026	1.42667e+07
Q6ZQN2	cDNA FLJ46846 fis, clone UTERU3004635, moderately similar to Neuroblast differentiation associated protein AHNAK (Fragment) OS=Homo sapiens OX=9606 PE=2 SV=1	2	1	4	1	1714	180.6	6.15	41	1	0	198471	504005	1.25389e+06
B4DXS4	IDP OS=Homo sapiens OX=9606 PE=2 SV=1	6	1	1	1	235	26.7	6.7	0	1	0	194180	358911	385329
Q96CT7	Coiled-coil domain-containing protein 124 OS=Homo sapiens OX=9606 GN=CCDC124 PE=1 SV=1	32	7	11	7	223	25.8	9.54	148	7	0	192694	7.24214e+07	1.20775e+06
P26583	High mobility group protein B2 OS=Homo sapiens OX=9606 GN=HMGB2 PE=1 SV=2	18	3	4	3	209	24	7.81	75	3	0	187434		5.7339e+06
Q5TDF0	Cancer-related nucleoside-triphosphatase OS=Homo sapiens OX=9606 GN=NTPCR PE=1 SV=1	7	1	1	1	228	25.1	9.42	19	1	0	186954		474620
B4DGC3	Apolipoprotein D OS=Homo sapiens OX=9606 PE=2 SV=1	5	1	2	1	128	14.4	7.08	0	1	0	186641	393131	590804
P48594	Serpin B4 OS=Homo sapiens OX=9606 GN=SERPINB4 PE=1 SV=2	28	11	21	4	390	44.8	6.21	227	11	0	176296	4.6186e+07	307856
P63244	Receptor of activated protein C kinase 1 OS=Homo sapiens OX=9606 GN=RACK1 PE=1 SV=3	38	12	17	12	317	35.1	7.69	265	12	0	176160	1.54959e+08	7.85829e+06
A0A7I2YQN2	Heterogeneous nuclear ribonucleoprotein Q OS=Homo sapiens OX=9606 GN=SYNCRIP PE=1 SV=1	6	3	3	1	561	62.5	7.56	55	3	0	169221	823226	929118
A0A0J9YYL3	60 kDa poly(U)-binding-splicing factor (Fragment) OS=Homo sapiens OX=9606 GN=PUF60 PE=1 SV=1	2	1	1	1	505	54.6	5.34	0	1	0	153087	5.13396e+06	159990
Q8NB28	Dynactin 3 (P22), isoform CRA_a OS=Homo sapiens OX=9606 GN=DCTN3 PE=2 SV=1	12	2	2	2	172	19.3	8.32	32	2	0	152721		1.18541e+06
Q9UKY7	Protein CDV3 homolog OS=Homo sapiens OX=9606 GN=CDV3 PE=1 SV=1	3	1	1	1	258	27.3	6.4	18	1	0	147711	1.33473e+06
A0A1U9X8Y4	Chloride intracellular channel protein OS=Homo sapiens OX=9606 PE=3 SV=1	14	3	3	3	240	26.8	5.26	66	3	0	135177	5.5124e+06
P11279	Lysosome-associated membrane glycoprotein 1 OS=Homo sapiens OX=9606 GN=LAMP1 PE=1 SV=3	5	2	4	2	417	44.9	8.75	20	2	0	126580	5.80988e+06	2.10308e+06
A0A286YFA2	D-3-phosphoglycerate dehydrogenase OS=Homo sapiens OX=9606 GN=PHGDH PE=1 SV=1	25	7	7	7	445	47.6	5.9	129	7	0	121583	3.9014e+07	2.73826e+06
Q16610	Extracellular matrix protein 1 OS=Homo sapiens OX=9606 GN=ECM1 PE=1 SV=2	2	1	1	1	540	60.6	6.71	34	1	0	119385		544083
Q8NBJ4	Golgi membrane protein 1 OS=Homo sapiens OX=9606 GN=GOLM1 PE=1 SV=1	7	2	2	2	401	45.3	4.97	37	2	0	117467		1.4082e+06
A0A286R9F1	High mobility group box 1 (Fragment) OS=Homo sapiens OX=9606 GN=HMGB1 PE=2 SV=1	14	1	1	1	59	7	9.95	0	1	0	117133		1.81661e+06
K7EJV9	60S ribosomal protein L23a (Fragment) OS=Homo sapiens OX=9606 GN=RPL23A PE=1 SV=1	12	2	3	2	170	19.4	10.48	75	2	0	110156	974701	6.34459e+06
Q53H34	60S ribosomal protein L13a (Fragment) OS=Homo sapiens OX=9606 PE=2 SV=1	7	2	3	2	203	23.5	10.86	64	2	0	108264	528872	6.40142e+06
P17987	T-complex protein 1 subunit alpha OS=Homo sapiens OX=9606 GN=TCP1 PE=1 SV=1	9	3	3	3	556	60.3	6.11	40	3	0	102896	138287	278847
P04792	Heat shock protein beta-1 OS=Homo sapiens OX=9606 GN=HSPB1 PE=1 SV=2	5	2	3	2	205	22.8	6.4	17	2	0	93151.6	2.30577e+06	1.4123e+06
B4E162	cDNA FLJ56281, highly similar to 6-phosphofructokinase, muscle type OS=Homo sapiens OX=9606 PE=2 SV=1	3	2	2	2	607	66.7	8.48	33	2	0	68168.8		982877
A8K4W0	40S ribosomal protein S3a OS=Homo sapiens OX=9606 GN=RPS3A PE=2 SV=1	37	10	14	10	264	29.9	9.73	123	10	0		1.41231e+08	6.55916e+06
F8W6I7	Helix-destabilizing protein OS=Homo sapiens OX=9606 GN=HNRNPA1 PE=1 SV=2	36	9	20	7	307	33.1	9.13	283	9	0		1.08162e+08	1.13967e+07
A0A7I2YQF8	Eukaryotic translation initiation factor 3 subunit I OS=Homo sapiens OX=9606 GN=EIF3I PE=1 SV=1	23	8	11	8	362	40.5	5.64	144	8	0		8.28376e+07	3.15413e+06
P22626	Heterogeneous nuclear ribonucleoproteins A2/B1 OS=Homo sapiens OX=9606 GN=HNRNPA2B1 PE=1 SV=2	27	11	15	9	353	37.4	8.95	149	11	2		5.91008e+07	1.00449e+07
A0A286YFF7	Palmitoyl-protein hydrolase 1 OS=Homo sapiens OX=9606 GN=PPT1 PE=1 SV=1	24	8	15	8	335	37.1	6.52	271	8	0		5.82901e+07
B2R6K4	cDNA, FLJ92996, highly similar to Homo sapiens guanine nucleotide binding protein (G protein), beta polypeptide 1 (GNB1), mRNA OS=Homo sapiens OX=9606 PE=2 SV=1	13	4	4	4	340	37.3	6.18	31	4	0		5.51093e+07
A0A5C2GBN0	IGL c121_light_IGKV3-15_IGKJ3 (Fragment) OS=Homo sapiens OX=9606 PE=2 SV=1	8	1	2	1	109	12.1	8.48	52	1	0		4.22806e+07	659398
G9K389	YWHAE/FAM22B fusion protein (Fragment) OS=Homo sapiens OX=9606 GN=YWHAE/FAM22B fusion PE=2 SV=1	22	8	14	7	384	41.3	4.97	282	8	1		3.80258e+07	4.01099e+06
H0YHX9	Nascent polypeptide-associated complex subunit alpha OS=Homo sapiens OX=9606 GN=NACA PE=1 SV=2	23	4	5	4	235	25.3	4.55	197	4	0		3.70368e+07	292068
P62753	40S ribosomal protein S6 OS=Homo sapiens OX=9606 GN=RPS6 PE=1 SV=1	8	2	4	2	249	28.7	10.84	70	2	0		1.3618e+07	1.34117e+06
Q14847	LIM and SH3 domain protein 1 OS=Homo sapiens OX=9606 GN=LASP1 PE=1 SV=2	20	5	5	5	261	29.7	7.05	63	5	0		1.3298e+07	168770
P60174	Triosephosphate isomerase OS=Homo sapiens OX=9606 GN=TPI1 PE=1 SV=4	55	9	11	9	249	26.7	6.9	211	9	0		1.26968e+07	6.1322e+06
A0A5K1VW95	Malate dehydrogenase OS=Homo sapiens OX=9606 GN=MDH1 PE=1 SV=1	15	5	6	5	353	38.6	7.3	66	5	0		1.25727e+07	2.28774e+06
Q5JSD2	Outer mitochondrial membrane protein porin 2 (Fragment) OS=Homo sapiens OX=9606 GN=VDAC2 PE=1 SV=8	15	3	4	3	194	21.2	7.93	57	3	0		1.08656e+07
H0YHG0	Uncharacterized protein (Fragment) OS=Homo sapiens OX=9606 PE=1 SV=1	9	4	4	4	523	59.1	8.59	96	4	0		1.05079e+07
Q6FHF5	Proliferating cell nuclear antigen (Fragment) OS=Homo sapiens OX=9606 GN=PCNA PE=2 SV=1	13	3	3	3	261	28.7	4.69	104	3	0		9.63025e+06	426176
A8K686	cDNA FLJ77316, highly similar to Homo sapiens interferon, gamma-inducible protein 30 (IFI30), mRNA OS=Homo sapiens OX=9606 PE=2 SV=1	7	2	2	2	250	28	4.88	17	2	0		9.54514e+06
Q9Y5K5	Ubiquitin carboxyl-terminal hydrolase isozyme L5 OS=Homo sapiens OX=9606 GN=UCHL5 PE=1 SV=3	17	5	5	5	329	37.6	5.33	95	5	0		9.39799e+06	558891
P27695	DNA-(apurinic or apyrimidinic site) endonuclease OS=Homo sapiens OX=9606 GN=APEX1 PE=1 SV=2	14	4	4	4	318	35.5	8.12	33	4	0		9.26424e+06	198990
P61964	WD repeat-containing protein 5 OS=Homo sapiens OX=9606 GN=WDR5 PE=1 SV=1	20	5	5	5	334	36.6	8.27	130	5	0		9.19887e+06
O00487	26S proteasome non-ATPase regulatory subunit 14 OS=Homo sapiens OX=9606 GN=PSMD14 PE=1 SV=1	6	2	3	2	310	34.6	6.52	75	2	0		9.04612e+06	141233
Q6LES9	RFC5 protein (Fragment) OS=Homo sapiens OX=9606 GN=RFC5 PE=2 SV=1	13	5	5	5	340	38.4	6.95	59	5	0		8.70581e+06	279650
Q86TR8	Non-specific serine/threonine protein kinase (Fragment) OS=Homo sapiens OX=9606 PE=2 SV=1	2	1	1	1	530	58.7	8.1	0	1	0		7.71792e+06
P47929	Galectin-7 OS=Homo sapiens OX=9606 GN=LGALS7 PE=1 SV=2	18	2	3	2	136	15.1	7.62	110	2	0		7.4716e+06	2.02379e+06
A0A5C2FV84	IGL c682_light_IGKV4-1_IGKJ2 (Fragment) OS=Homo sapiens OX=9606 PE=2 SV=1	6	1	1	1	113	12.4	6.54	0	1	0		6.99421e+06	1.00978e+07
A0A5C2GDN4	IGH + IGL c220_light_IGKV4-1_IGKJ1 (Fragment) OS=Homo sapiens OX=9606 PE=2 SV=1	6	1	1	1	113	12.5	8.43	23	1	0		6.82939e+06	1.58501e+07
A8K0T9	F-actin-capping protein subunit alpha OS=Homo sapiens OX=9606 PE=2 SV=1	14	3	3	3	286	32.9	5.69	117	3	0		6.61742e+06
Q96HS1	Serine/threonine-protein phosphatase PGAM5, mitochondrial OS=Homo sapiens OX=9606 GN=PGAM5 PE=1 SV=2	10	3	4	3	289	32	8.68	67	3	0		6.03868e+06
B2R960	cDNA, FLJ94230, highly similar to Homo sapiens thioredoxin-like 1 (TXNL1), mRNA OS=Homo sapiens OX=9606 PE=2 SV=1	8	2	2	2	289	32.2	4.96	36	2	0		5.16808e+06
H6QX63	Hepatocellular carcinoma related protein 2 OS=Homo sapiens OX=9606 PE=2 SV=1	9	3	3	3	305	34.8	10.78	32	3	0		4.50965e+06
P48047	ATP synthase subunit O, mitochondrial OS=Homo sapiens OX=9606 GN=ATP5PO PE=1 SV=1	25	4	4	4	213	23.3	9.96	103	4	0		4.50736e+06	6.04932e+06
Q96AG4	Leucine-rich repeat-containing protein 59 OS=Homo sapiens OX=9606 GN=LRRC59 PE=1 SV=1	6	2	2	2	307	34.9	9.57	0	2	0		4.24827e+06
Q8TAS0	ATP synthase subunit gamma (Fragment) OS=Homo sapiens OX=9606 PE=2 SV=1	7	2	2	2	291	32.2	9.11	49	2	0		4.22465e+06	220170
O75534	Cold shock domain-containing protein E1 OS=Homo sapiens OX=9606 GN=CSDE1 PE=1 SV=2	1	1	1	1	798	88.8	6.25	0	1	0		4.22465e+06	220170
P27482	Calmodulin-like protein 3 OS=Homo sapiens OX=9606 GN=CALML3 PE=1 SV=2	19	3	4	2	149	16.9	4.42	33	3	1		4.08263e+06	1.62752e+06
H3BPK4	Myosin regulatory light chain 2, skeletal muscle isoform (Fragment) OS=Homo sapiens OX=9606 GN=MYLPF PE=1 SV=1	5	1	1	1	199	22	5.81	0	1	0		3.94525e+06	118330
A0A7I2V2U2	Small glutamine-rich tetratricopeptide repeat-containing protein alpha OS=Homo sapiens OX=9606 GN=SGTA PE=1 SV=1	13	3	3	3	287	30.9	5.07	57	3	0		3.94026e+06
Q59GH5	COP9 signalosome subunit 5 variant (Fragment) OS=Homo sapiens OX=9606 PE=2 SV=1	9	2	2	2	276	31.2	6.64	53	2	0		3.87218e+06
A0A4D5RAG0	Annexin OS=Homo sapiens OX=9606 PE=3 SV=1	14	3	3	3	269	30.1	5.64	157	3	0		3.72484e+06	244998
Q9NRD1	F-box only protein 6 OS=Homo sapiens OX=9606 GN=FBXO6 PE=1 SV=1	4	1	1	1	293	33.9	6.09	0	1	0		3.41363e+06	1.89234e+06
A8K2U0	Alpha-2-macroglobulin-like protein 1 OS=Homo sapiens OX=9606 GN=A2ML1 PE=1 SV=3	3	5	7	5	1454	161	5.73	22	5	0		3.38173e+06	1.3606e+06
C9JUG7	F-actin-capping protein subunit alpha OS=Homo sapiens OX=9606 GN=CAPZA2 PE=1 SV=1	5	1	1	1	146	16.7	5.11	26	1	0		3.31048e+06
A0A494C0X0	Tubulin-folding cofactor B OS=Homo sapiens OX=9606 GN=TBCB PE=1 SV=1	4	1	1	1	282	31.1	5.74	42	1	0		3.29638e+06
Q96EY1	DnaJ homolog subfamily A member 3, mitochondrial OS=Homo sapiens OX=9606 GN=DNAJA3 PE=1 SV=2	6	2	3	2	480	52.5	9.26	25	2	0		3.19165e+06
B4DM33	cDNA FLJ52068, highly similar to Microtubule-associated protein RP/EB family member 1 OS=Homo sapiens OX=9606 PE=2 SV=1	12	2	2	2	238	26.6	5.29	0	2	0		2.62405e+06
K7ESG5	Proteasome activator complex subunit 3 OS=Homo sapiens OX=9606 GN=PSME3 PE=1 SV=1	9	2	2	2	198	23.2	8.32	30	2	0		2.56308e+06
P09211	Glutathione S-transferase P OS=Homo sapiens OX=9606 GN=GSTP1 PE=1 SV=2	18	3	3	3	210	23.3	5.64	45	3	0		2.54456e+06	2.70937e+06
P15121	Aldo-keto reductase family 1 member B1 OS=Homo sapiens OX=9606 GN=AKR1B1 PE=1 SV=3	5	2	2	2	316	35.8	6.98	29	2	0		2.45852e+06	355610
Q0KKI6	Immunoblobulin light chain (Fragment) OS=Homo sapiens OX=9606 PE=1 SV=1	15	2	2	1	219	24	8.06	50	2	1		2.28156e+06	513333
P35249	Replication factor C subunit 4 OS=Homo sapiens OX=9606 GN=RFC4 PE=1 SV=2	5	2	2	2	363	39.7	8.02	35	2	0		2.2766e+06	1.65817e+06
A0A804HK65	Peroxisomal multifunctional enzyme type 2 OS=Homo sapiens OX=9606 GN=HSD17B4 PE=4 SV=1	4	3	4	3	712	77.2	8.95	24	3	0		2.2051e+06	192094
O00245	EXTL2 (Fragment) OS=Homo sapiens OX=9606 GN=EXTL2 PE=2 SV=1	14	2	3	2	129	14.7	8.43	22	2	0		2.15297e+06
B2RDW0	cDNA, FLJ96792, highly similar to Homo sapiens calmodulin 2 (phosphorylase kinase, delta) (CALM2), mRNA OS=Homo sapiens OX=9606 PE=2 SV=1	22	3	5	2	149	16.8	4.22	45	3	0		2.11937e+06	1.48578e+06
P55735	Protein SEC13 homolog OS=Homo sapiens OX=9606 GN=SEC13 PE=1 SV=3	11	3	3	3	322	35.5	5.48	40	3	0		2.06802e+06	7.40114e+06
Q96J80	Mammalian ependymin-related protein 1 OS=Homo sapiens OX=9606 GN=MERP1 PE=2 SV=1	3	1	2	1	344	38.1	9.58	92	1	0		2.06027e+06	2.57948e+06
Q9H9B4	Sideroflexin-1 OS=Homo sapiens OX=9606 GN=SFXN1 PE=1 SV=4	3	1	1	1	322	35.6	9.07	44	1	0		2.00149e+06
P62136	Serine/threonine-protein phosphatase PP1-alpha catalytic subunit OS=Homo sapiens OX=9606 GN=PPP1CA PE=1 SV=1	6	2	2	2	330	37.5	6.33	63	2	0		1.99784e+06
G5E9J0	Arp2/3 complex 34 kDa subunit OS=Homo sapiens OX=9606 GN=ARPC2 PE=1 SV=1	10	1	1	1	91	10.2	5.12	0	1	0		1.99511e+06
D6RFZ2	TBC1 domain family member 8B OS=Homo sapiens OX=9606 GN=TBC1D8B PE=1 SV=1	2	1	1	1	419	48.2	7.08	24	1	0		1.97913e+06
C9J9S3	Serine/threonine-protein phosphatase (Fragment) OS=Homo sapiens OX=9606 GN=PPP1CB PE=1 SV=1	8	1	1	1	125	14.3	5.27	57	1	0		1.95704e+06
Q9Y2S7	Polymerase delta-interacting protein 2 OS=Homo sapiens OX=9606 GN=POLDIP2 PE=1 SV=1	5	2	2	2	368	42	8.63	19	2	0		1.90669e+06	2.38936e+06
A0A0S2Z4Z6	Serine/arginine repetitive matrix 1 isoform 2 (Fragment) OS=Homo sapiens OX=9606 GN=SRRM1 PE=1 SV=1	3	2	2	2	918	103.9	11.84	31	2	0		1.86336e+06
A0A126LB02	U59 OS=Homo sapiens OX=9606 GN=U59 PE=4 SV=1	2	1	1	1	350	39.9	6.61	0	1	0		1.8465e+06
A0A024R3C3	Cysteine and histidine-rich domain (CHORD)-containing 1, isoform CRA_b OS=Homo sapiens OX=9606 GN=CHORDC1 PE=4 SV=1	10	2	2	2	313	35.3	7.59	18	2	0		1.7319e+06
B4DHY8	Elongation factor Ts, mitochondrial OS=Homo sapiens OX=9606 GN=TSFM PE=2 SV=1	3	1	1	1	285	31	5.66	23	1	0		1.6963e+06
Q0Z944	Beta globin (Fragment) OS=Homo sapiens OX=9606 GN=HBB PE=3 SV=1	12	1	2	1	105	11.5	6.37	48	1	0		1.67184e+06	1.06047e+06
Q02083	N-acylethanolamine-hydrolyzing acid amidase OS=Homo sapiens OX=9606 GN=NAAA PE=1 SV=3	2	1	1	1	359	40	8.75	34	1	0		1.66055e+06
P54920	Alpha-soluble NSF attachment protein OS=Homo sapiens OX=9606 GN=NAPA PE=1 SV=3	10	3	3	3	295	33.2	5.36	34	3	0		1.64221e+06
P08238	Heat shock protein HSP 90-beta OS=Homo sapiens OX=9606 GN=HSP90AB1 PE=1 SV=4	33	19	26	10	724	83.2	5.03	585	19	1		1.612e+06	2.03456e+07
Q9UL40	Zinc finger protein 346 OS=Homo sapiens OX=9606 GN=ZNF346 PE=1 SV=1	10	3	4	3	294	32.9	9.09	35	3	0		1.51325e+06
M0R0C3	Mitochondrial import inner membrane translocase subunit TIM50 (Fragment) OS=Homo sapiens OX=9606 GN=TIMM50 PE=1 SV=1	8	1	1	1	104	12	7.25	52	1	0		1.38653e+06
P17031	Zinc finger protein 26 OS=Homo sapiens OX=9606 GN=ZNF26 PE=1 SV=3	2	1	1	1	533	61.2	8.84	0	1	0		1.38366e+06	694060
Q59E94	Peroxisomal D3,D2-enoyl-CoA isomerase isoform 1 variant (Fragment) OS=Homo sapiens OX=9606 PE=2 SV=1	3	1	1	1	232	25.8	7.24	0	1	0		1.38086e+06	380801
C9JG87	39S ribosomal protein L39, mitochondrial (Fragment) OS=Homo sapiens OX=9606 GN=MRPL39 PE=1 SV=1	7	2	2	2	297	34	8.15	0	2	0		1.33652e+06
Q9Y2Z0	Protein SGT1 homolog OS=Homo sapiens OX=9606 GN=SUGT1 PE=1 SV=3	5	2	2	2	365	41	5.16	0	2	0		1.30532e+06
Q9Y3E8	Glyoxalase domain-containing protein 4 OS=Homo sapiens OX=9606 PE=2 SV=1	1	1	1	1	504	55	8.7	0	1	0		1.29495e+06	1.17792e+06
A0A2R8YDT1	Glutamine synthetase OS=Homo sapiens OX=9606 GN=GLUL PE=1 SV=1	1	1	1	1	507	57.1	8.37	21	1	0		1.28326e+06
A0A024R326	60S ribosomal protein L29 OS=Homo sapiens OX=9606 GN=RPL29 PE=1 SV=1	10	1	2	1	157	17.5	11.66	67	1	0		1.26637e+06	9.82032e+06
O75947	ATP synthase subunit d, mitochondrial OS=Homo sapiens OX=9606 GN=ATP5PD PE=1 SV=3	18	3	3	3	161	18.5	5.3	38	3	0		1.24031e+06	2.13508e+06
D3DP13	Fibrinogen beta chain OS=Homo sapiens OX=9606 GN=FGB PE=4 SV=1	3	1	1	1	344	39.7	7.3	27	1	0		1.22365e+06	807175
A0A7P0T996	Cathepsin O OS=Homo sapiens OX=9606 GN=CTSO PE=1 SV=1	2	1	1	1	333	37.5	7.75	0	1	0		1.22363e+06
Q14427	GM2-activator protein (Fragment) OS=Homo sapiens OX=9606 PE=2 SV=1	7	1	1	1	103	11.1	4.75	0	1	0		1.21105e+06	579404
P13473	Lysosome-associated membrane glycoprotein 2 OS=Homo sapiens OX=9606 GN=LAMP2 PE=1 SV=2	2	1	1	1	410	44.9	5.63	0	1	0		1.20412e+06	4.94611e+06
K7EKI8	Periplakin OS=Homo sapiens OX=9606 GN=PPL PE=1 SV=1	1	1	1	1	1754	204.4	5.62	0	1	0		1.16986e+06	1.22459e+06
Q5M7Z5	GRHPR protein (Fragment) OS=Homo sapiens OX=9606 GN=GRHPR PE=2 SV=1	3	1	1	1	341	36.8	6.35	0	1	0		1.13628e+06
Q5HYI3	Uncharacterized protein DKFZp686N1815 OS=Homo sapiens OX=9606 GN=DKFZp686N1815 PE=2 SV=1	7	1	1	1	157	17.6	6.2	0	1	0		1.10819e+06
P42166	Lamina-associated polypeptide 2, isoform alpha OS=Homo sapiens OX=9606 GN=TMPO PE=1 SV=2	16	8	8	8	694	75.4	7.66	112	8	0		1.10621e+06	6.72312e+06
Q53R15	Uncharacterized protein MYL1 (Fragment) OS=Homo sapiens OX=9606 GN=MYL1 PE=4 SV=1	6	1	1	1	140	15.6	4.79	18	1	0		1.07536e+06
A6NFX8	ADP-sugar pyrophosphatase OS=Homo sapiens OX=9606 GN=NUDT5 PE=1 SV=1	4	1	1	1	232	25.9	5.19	29	1	0		1.04894e+06
Q9NZ63	Telomere length and silencing protein 1 homolog OS=Homo sapiens OX=9606 GN=C9orf78 PE=1 SV=1	3	1	1	1	289	33.7	6.74	0	1	0		1.00127e+06
Q494V2	Cilia- and flagella-associated protein 100 OS=Homo sapiens OX=9606 GN=CFAP100 PE=1 SV=1	1	1	1	1	611	71.1	7.11	0	1	0		995471	805008
Q14210	Lymphocyte antigen 6D OS=Homo sapiens OX=9606 GN=LY6D PE=1 SV=1	7	1	1	1	128	13.3	8.21	37	1	0		962309
F8VS07	LIM domain and actin-binding protein 1 OS=Homo sapiens OX=9606 GN=LIMA1 PE=1 SV=1	6	2	2	2	456	51.1	5.49	66	2	0		951273	2.15579e+06
U3KQT1	S-formylglutathione hydrolase OS=Homo sapiens OX=9606 GN=ESD PE=1 SV=2	5	1	1	1	262	29	7.33	22	1	0		918035
A0A2R8Y6J3	60S ribosomal protein L5 (Fragment) OS=Homo sapiens OX=9606 GN=RPL5 PE=1 SV=1	11	2	2	2	238	27	9.13	14	2	0		880395	643606
Q5H909	Melanoma-associated antigen D2 OS=Homo sapiens OX=9606 GN=MAGED2 PE=1 SV=2	7	3	3	3	588	63.1	9.35	51	3	0		876341	355610
B3KSL3	cDNA FLJ36535 fis, clone TRACH2004521 OS=Homo sapiens OX=9606 PE=2 SV=1	5	1	1	1	171	19.6	6.52	0	1	0		838405
E9PFP8	Poly(rC)-binding protein 3 OS=Homo sapiens OX=9606 GN=PCBP3 PE=1 SV=1	20	6	7	1	361	38.2	8.06	88	6	0		836216
A0A024R3B4	Spliceosome-associated protein CWC15 homolog OS=Homo sapiens OX=9606 GN=HSPC148 PE=3 SV=1	11	1	1	1	96	11.1	9.58	46	1	0		835173
A0A5C2GU01	IG c233_light_IGLV3-21_IGLJ3 (Fragment) OS=Homo sapiens OX=9606 PE=2 SV=1	10	1	1	1	108	11.3	5.81	0	1	0		804489	1.08991e+06
C9J3L8	Signal sequence receptor subunit alpha OS=Homo sapiens OX=9606 GN=SSR1 PE=1 SV=1	3	1	1	1	265	29.6	4.3	0	1	0		767447
Q6P0P7	THRAP3 protein (Fragment) OS=Homo sapiens OX=9606 GN=THRAP3 PE=2 SV=1	2	1	1	1	374	41.7	11.5	0	1	0		764296	749466
V9HW05	Epididymis luminal protein 210 OS=Homo sapiens OX=9606 GN=HEL-210 PE=2 SV=1	29	2	3	2	96	10.8	8.76	95	2	0		759816	4.20376e+06
F5H7W8	Protein CUSTOS OS=Homo sapiens OX=9606 GN=C12orf43 PE=1 SV=2	9	2	2	2	293	31.7	9.32	46	2	0		740945
B3KSZ1	Peptidyl-prolyl cis-trans isomerase OS=Homo sapiens OX=9606 PE=2 SV=1	5	1	1	1	217	24.1	7.01	22	1	0		697862
A2IDA3	3-methyladenine DNA glycosidase (Fragment) OS=Homo sapiens OX=9606 GN=MPG PE=1 SV=1	6	1	1	1	251	27.3	9.03	18	1	0		682359
V9HWC1	Epididymis luminal protein 71 OS=Homo sapiens OX=9606 GN=HEL71 PE=2 SV=1	1	1	1	1	1939	223	5.74	17	1	0		672395
A0A7I2V2U6	Methenyltetrahydrofolate cyclohydrolase OS=Homo sapiens OX=9606 GN=MTHFD2 PE=1 SV=1	4	1	1	1	324	35.2	7.94	31	1	0		651236
Q6WKZ4	Rab11 family-interacting protein 1 OS=Homo sapiens OX=9606 GN=RAB11FIP1 PE=1 SV=3	1	1	1	1	1283	137.1	5.43	16	1	0		645258	1.20338e+06
E9PK25	Cofilin, non-muscle isoform OS=Homo sapiens OX=9606 GN=CFL1 PE=1 SV=1	41	5	6	5	204	22.7	8.34	124	5	0		637956	6.34115e+06
Q14914	Prostaglandin reductase 1 OS=Homo sapiens OX=9606 GN=PTGR1 PE=1 SV=2	2	1	1	1	329	35.8	8.29	23	1	0		606530
Q6E0U4	Dermokine OS=Homo sapiens OX=9606 GN=DMKN PE=1 SV=3	1	1	1	1	476	47.1	7.28	27	1	0		606457	773877
I3L297	Adapter molecule crk OS=Homo sapiens OX=9606 GN=CRK PE=1 SV=1	5	1	1	1	223	25.5	7.56	0	1	0		571044	242774
B4DJI2	cDNA FLJ53342, highly similar to Granulins OS=Homo sapiens OX=9606 PE=2 SV=1	17	8	10	8	530	56.8	6.87	102	8	0		559073	4.05279e+07
A4D1Z4	KIAA0415 gene product OS=Homo sapiens OX=9606 GN=KIAA0415 PE=4 SV=1	2	2	2	2	1518	164.6	8.41	40	2	0		553665	1.59031e+06
K7EMH1	60S ribosomal protein L22 (Fragment) OS=Homo sapiens OX=9606 GN=RPL22 PE=1 SV=1	27	2	3	2	89	10.4	9.66	52	2	0		546387	1.42691e+06
Q96G03	Phosphoglucomutase-2 OS=Homo sapiens OX=9606 GN=PGM2 PE=1 SV=4	2	1	1	1	612	68.2	6.73	0	1	0		529121
F8WCT1	ADP-ribosylation factor-like protein 6-interacting protein 4 OS=Homo sapiens OX=9606 GN=ARL6IP4 PE=1 SV=1	7	1	1	1	229	25.6	10.95	32	1	0		522699
Q04760	Lactoylglutathione lyase OS=Homo sapiens OX=9606 GN=GLO1 PE=1 SV=4	4	1	1	1	184	20.8	5.31	43	1	0		497361	7.85296e+06
E7ENU9	Macrophage-capping protein (Fragment) OS=Homo sapiens OX=9606 GN=CAPG PE=1 SV=1	4	1	1	1	253	27.8	6.23	0	1	0		496919
Q8WXX5	DnaJ homolog subfamily C member 9 OS=Homo sapiens OX=9606 GN=DNAJC9 PE=1 SV=1	4	1	1	1	260	29.9	5.73	0	1	0		490460
Q9BVG4	Protein PBDC1 OS=Homo sapiens OX=9606 GN=PBDC1 PE=1 SV=1	8	2	2	2	233	26	4.79	20	2	0		483261
H7C2W9	60S ribosomal protein L31 (Fragment) OS=Homo sapiens OX=9606 GN=RPL31 PE=1 SV=1	8	1	2	1	108	12.8	11	28	1	0		478792	2.12924e+06
B4DGT0	Dimethylargininase OS=Homo sapiens OX=9606 PE=2 SV=1	5	1	1	1	192	21.3	5.6	0	1	0		474265
Q8WXE9	Stonin-2 OS=Homo sapiens OX=9606 GN=STON2 PE=1 SV=1	1	1	1	1	905	101.1	5.39	37	1	0		428369
E9PLX7	60S ribosomal protein L27a OS=Homo sapiens OX=9606 GN=RPL27A PE=1 SV=1	10	1	1	1	113	12.5	11.44	34	1	0		399090	1.00923e+06
A0A5C2GK13	IG c151_light_IGKV2D-29_IGKJ2 (Fragment) OS=Homo sapiens OX=9606 PE=2 SV=1	19	2	3	1	112	12.3	8.88	19	2	0		390053	794254
A0A0U1RQC5	Neurexin-3-beta OS=Homo sapiens OX=9606 GN=NRXN3 PE=1 SV=2	0	1	1	1	1468	162.2	5.94	0	1	0		389510	1.25125e+06
A2A2L5	Replication termination factor 2 (Fragment) OS=Homo sapiens OX=9606 GN=RTF2 PE=1 SV=1	3	1	1	1	277	31.1	8.46	0	1	0		362231	129429
A0A125QYY8	IBM-B1 light chain variable region (Fragment) OS=Homo sapiens OX=9606 PE=2 SV=1	12	1	2	1	112	12.2	8.5	70	1	0		308727	752866
P81534	Beta-defensin 103 OS=Homo sapiens OX=9606 GN=DEFB103A PE=1 SV=2	13	1	1	1	67	7.7	10.11	0	1	0		301219
O75629	Protein CREG1 OS=Homo sapiens OX=9606 GN=CREG1 PE=1 SV=1	10	3	6	3	220	24.1	7.59	85	3	0		297772	5.2589e+07
P15531	Nucleoside diphosphate kinase A OS=Homo sapiens OX=9606 GN=NME1 PE=1 SV=1	23	3	3	3	152	17.1	6.19	30	3	0		283913	2.46675e+06
M0R0R2	40S ribosomal protein S5 OS=Homo sapiens OX=9606 GN=RPS5 PE=1 SV=1	4	1	1	1	225	25.3	9.76	36	1	0		256270	1.06335e+07
P51991	Heterogeneous nuclear ribonucleoprotein A3 OS=Homo sapiens OX=9606 GN=HNRNPA3 PE=1 SV=2	7	4	4	3	378	39.6	9.01	59	4	0		253740	846573
A0A0B6XK12	Ras homolog family member A (Fragment) OS=Homo sapiens OX=9606 GN=RHOA PE=2 SV=1	8	1	1	1	101	11.1	6.61	0	1	0		251814	1.04691e+06
Q8IW75	Serpin A12 OS=Homo sapiens OX=9606 GN=SERPINA12 PE=1 SV=1	2	1	1	1	414	47.1	9.29	14	1	0		227928	485767
P62280	40S ribosomal protein S11 OS=Homo sapiens OX=9606 GN=RPS11 PE=1 SV=3	23	3	3	3	158	18.4	10.3	0	3	0		195123	403609
H0YKD8	60S ribosomal protein L28 OS=Homo sapiens OX=9606 GN=RPL28 PE=1 SV=1	6	1	1	1	170	19.1	11.46	18	1	0		189081	865288
E7EX44	Caldesmon OS=Homo sapiens OX=9606 GN=CALD1 PE=1 SV=1	8	4	4	4	557	64.1	7.02	34	4	0		115553	835665
H0YFD6	Enoyl-CoA hydratase OS=Homo sapiens OX=9606 GN=HADHA PE=1 SV=2	18	12	14	12	792	86.3	9.1	284	12	0			4.08231e+07
P20962	Parathymosin OS=Homo sapiens OX=9606 GN=PTMS PE=1 SV=2	23	3	4	3	102	11.5	4.16	118	3	0			2.21506e+07
B4DPZ3	cDNA FLJ53290, highly similar to Cytoplasmic dynein 1 intermediate chain 2 OS=Homo sapiens OX=9606 PE=2 SV=1	11	7	8	1	630	70.4	5.3	118	7	6			1.76483e+07
A0A7P0TAE1	Endoplasmin OS=Homo sapiens OX=9606 GN=HSP90B1 PE=1 SV=1	6	3	8	2	789	90.7	5.24	165	3	0			1.54444e+07
B4DM67	cDNA FLJ59343, highly similar to Exportin-2 OS=Homo sapiens OX=9606 PE=2 SV=1	12	3	8	3	599	68.6	5.26	245	3	0			1.45959e+07
P54802	Alpha-N-acetylglucosaminidase OS=Homo sapiens OX=9606 GN=NAGLU PE=1 SV=2	12	6	7	6	743	82.2	6.65	144	6	0			1.20967e+07
P35475	Alpha-L-iduronidase OS=Homo sapiens OX=9606 GN=IDUA PE=1 SV=2	9	6	6	6	653	72.6	9.14	82	6	0			1.08245e+07
A0A2R8Y5Y7	60S ribosomal protein L9 OS=Homo sapiens OX=9606 GN=RPL9 PE=1 SV=1	45	6	7	6	220	25	9.74	157	6	0			1.00761e+07
P30041	Peroxiredoxin-6 OS=Homo sapiens OX=9606 GN=PRDX6 PE=1 SV=3	29	4	7	4	224	25	6.38	125	4	0			9.25359e+06
A0A7P0TAQ9	DnaJ homolog subfamily C member 10 OS=Homo sapiens OX=9606 GN=DNAJC10 PE=1 SV=1	5	4	4	4	768	87.9	7.09	81	4	0			8.43838e+06
Q01167	Forkhead box protein K2 OS=Homo sapiens OX=9606 GN=FOXK2 PE=1 SV=3	5	4	4	4	660	69	9.54	50	4	0			6.02929e+06
O15347	High mobility group protein B3 OS=Homo sapiens OX=9606 GN=HMGB3 PE=1 SV=4	11	2	2	2	200	23	8.37	41	2	0			5.94264e+06
A0A087X2D0	Serine/arginine-rich-splicing factor 3 OS=Homo sapiens OX=9606 GN=SRSF3 PE=1 SV=1	45	4	4	3	95	10.3	5.14	75	4	1			5.56924e+06
Q8TCS8	Polyribonucleotide nucleotidyltransferase 1, mitochondrial OS=Homo sapiens OX=9606 GN=PNPT1 PE=1 SV=2	9	6	6	6	783	85.9	7.77	180	6	0			5.54909e+06
P13798	Acylamino-acid-releasing enzyme OS=Homo sapiens OX=9606 GN=APEH PE=1 SV=4	5	4	4	4	732	81.2	5.48	35	4	0			4.80853e+06
Q13185	Chromobox protein homolog 3 OS=Homo sapiens OX=9606 GN=CBX3 PE=1 SV=4	22	4	4	4	183	20.8	5.33	114	4	0			4.26884e+06
Q53S24	Prothymosin, alpha OS=Homo sapiens OX=9606 GN=PTMAP7 PE=2 SV=1	22	2	2	2	110	12.1	3.79	74	2	0			3.82018e+06
P14174	Macrophage migration inhibitory factor OS=Homo sapiens OX=9606 GN=MIF PE=1 SV=4	17	2	3	2	115	12.5	7.88	43	2	0			3.39804e+06
A0A6Q8PHH9	Diadenosine tetraphosphate synthetase OS=Homo sapiens OX=9606 GN=GARS1 PE=1 SV=1	7	5	5	5	705	79.3	6.7	77	5	0			3.3811e+06
B4DJU4	Splicing factor 1 OS=Homo sapiens OX=9606 PE=2 SV=1	8	4	4	4	630	67.3	9.09	67	4	0			3.11249e+06
B2R5M9	Procollagen-lysine 5-dioxygenase OS=Homo sapiens OX=9606 PE=2 SV=1	4	3	3	3	727	83.5	7.02	74	3	0			3.06956e+06
Q5JTC6	APC membrane recruitment protein 1 OS=Homo sapiens OX=9606 GN=AMER1 PE=1 SV=2	1	1	1	1	1135	124	4.84	0	1	0			2.98266e+06
P0C7P4	Putative cytochrome b-c1 complex subunit Rieske-like protein 1 OS=Homo sapiens OX=9606 GN=UQCRFS1P1 PE=5 SV=1	6	2	2	2	283	30.8	8.87	29	2	0			2.97986e+06
I3L3D5	Profilin (Fragment) OS=Homo sapiens OX=9606 GN=PFN1 PE=1 SV=1	10	1	1	1	165	17.5	11.4	13	1	0			2.63649e+06
J3QLR8	28S ribosomal protein S23, mitochondrial OS=Homo sapiens OX=9606 GN=MRPS23 PE=1 SV=1	11	2	2	2	152	17.5	9.63	43	2	0			2.44095e+06
H0YHA7	60S ribosomal protein L18 (Fragment) OS=Homo sapiens OX=9606 GN=RPL18 PE=1 SV=1	21	3	3	3	167	19	11.78	111	3	0			2.37573e+06
Q8WUD4	Coiled-coil domain-containing protein 12 OS=Homo sapiens OX=9606 GN=CCDC12 PE=1 SV=1	16	2	2	2	166	19.2	7.34	21	2	0			2.3511e+06
Q14696	LRP chaperone MESD OS=Homo sapiens OX=9606 GN=MESD PE=1 SV=2	12	3	3	3	234	26.1	7.78	30	3	0			2.28098e+06
J3QQQ9	KOW domain-containing protein OS=Homo sapiens OX=9606 PE=3 SV=1	16	2	2	2	107	12.7	10.78	19	2	0			2.21859e+06
P05387	60S acidic ribosomal protein P2 OS=Homo sapiens OX=9606 GN=RPLP2 PE=1 SV=1	39	2	3	2	115	11.7	4.54	45	2	0			2.13095e+06
A0A0A0MS68	Growth arrest-specific protein 7 OS=Homo sapiens OX=9606 GN=GAS7 PE=1 SV=1	5	1	1	1	181	20.4	6.89	0	1	0			2.0946e+06
A0A024RAQ3	Dihydrofolate reductase OS=Homo sapiens OX=9606 GN=DHFR PE=3 SV=1	10	3	4	3	262	28.8	9.55	57	3	0			2.03124e+06
A0A024QZN4	Metavinculin OS=Homo sapiens OX=9606 GN=VCL PE=3 SV=1	4	2	2	2	1066	116.6	6.09	16	2	0			2.00305e+06
P43487	Ran-specific GTPase-activating protein OS=Homo sapiens OX=9606 GN=RANBP1 PE=1 SV=1	22	3	3	3	201	23.3	5.29	27	3	0			1.85136e+06
A8K3S3	Kinesin-like protein OS=Homo sapiens OX=9606 PE=2 SV=1	3	1	1	1	725	81.3	7.83	63	1	0			1.8145e+06
B4DDE4	cDNA FLJ54582, highly similar to Ubiquitin-activating enzyme E1 OS=Homo sapiens OX=9606 PE=2 SV=1	10	3	3	3	570	64.7	6.18	28	3	0			1.77718e+06
Q99832	T-complex protein 1 subunit eta OS=Homo sapiens OX=9606 GN=CCT7 PE=1 SV=2	4	1	1	1	543	59.3	7.65	60	1	0			1.68172e+06
Q53H03	Nuclear autoantigenic sperm protein (Fragment) OS=Homo sapiens OX=9606 PE=2 SV=1	3	1	1	1	788	85.2	4.3	71	1	0			1.67828e+06
O95758	Polypyrimidine tract-binding protein 3 OS=Homo sapiens OX=9606 GN=PTBP3 PE=1 SV=2	6	1	2	1	552	59.7	9.04	18	1	0			1.55372e+06
P50990	T-complex protein 1 subunit theta OS=Homo sapiens OX=9606 GN=CCT8 PE=1 SV=4	6	3	3	3	548	59.6	5.6	35	3	0			1.47739e+06
A0A087WZ13	Ribonucleoprotein PTB-binding 1 OS=Homo sapiens OX=9606 GN=RAVER1 PE=1 SV=1	8	3	3	3	739	77.8	8.84	54	3	0			1.44493e+06
Q9BUH6	Protein PAXX OS=Homo sapiens OX=9606 GN=PAXX PE=1 SV=2	6	1	1	1	204	21.6	5.48	58	1	0			1.43331e+06
A0A2R8Y811	40S ribosomal protein S14 (Fragment) OS=Homo sapiens OX=9606 GN=RPS14 PE=1 SV=1	16	2	3	2	150	16.1	10.05	39	2	0			1.40265e+06
P0DPA2	V-set and immunoglobulin domain-containing protein 8 OS=Homo sapiens OX=9606 GN=VSIG8 PE=2 SV=1	2	1	1	1	414	43.9	7.2	38	1	0			1.35365e+06
B4DSU6	Heterogeneous nuclear ribonucleoproteins C1/C2 OS=Homo sapiens OX=9606 GN=HNRNPC PE=1 SV=1	8	1	1	1	147	15.7	9.01	40	1	0			1.32926e+06
P00568	Adenylate kinase isoenzyme 1 OS=Homo sapiens OX=9606 GN=AK1 PE=1 SV=3	11	2	2	2	194	21.6	8.63	34	2	0			1.3133e+06
B4DY85	cDNA FLJ61463, highly similar to Zyxin OS=Homo sapiens OX=9606 PE=2 SV=1	4	2	2	2	516	55.4	6.06	18	2	0			1.29888e+06
Q92692	Nectin-2 OS=Homo sapiens OX=9606 GN=NECTIN2 PE=1 SV=1	3	2	2	2	538	57.7	4.82	35	2	0			1.28406e+06
B4DM74	60S ribosomal protein L18a OS=Homo sapiens OX=9606 PE=2 SV=1	6	1	1	1	154	18.1	10.48	0	1	0			1.23326e+06
P61081	NEDD8-conjugating enzyme Ubc12 OS=Homo sapiens OX=9606 GN=UBE2M PE=1 SV=1	9	1	1	1	183	20.9	7.69	65	1	0			1.22999e+06
P00492	Hypoxanthine-guanine phosphoribosyltransferase OS=Homo sapiens OX=9606 GN=HPRT1 PE=1 SV=2	5	1	1	1	218	24.6	6.68	34	1	0			1.20796e+06
P36405	ADP-ribosylation factor-like protein 3 OS=Homo sapiens OX=9606 GN=ARL3 PE=1 SV=2	6	1	1	1	182	20.4	7.24	40	1	0			1.19258e+06
Q99470	Stromal cell-derived factor 2 OS=Homo sapiens OX=9606 GN=SDF2 PE=1 SV=2	7	1	1	1	211	23	7.33	28	1	0			1.16045e+06
Q9NR28	Diablo homolog, mitochondrial OS=Homo sapiens OX=9606 GN=DIABLO PE=1 SV=1	9	2	2	2	239	27.1	5.9	96	2	0			1.1535e+06
A0A2U3TZM0	DNA helicase OS=Homo sapiens OX=9606 GN=CHD4 PE=1 SV=1	2	1	2	1	1902	216.7	6	31	1	0			1.08218e+06
B4DEC3	cDNA FLJ60429, highly similar to Aconitate hydratase, mitochondrial OS=Homo sapiens OX=9606 PE=2 SV=1	4	2	2	2	501	55.4	7.01	25	2	0			1.0682e+06
Q6FID4	SARA1 protein OS=Homo sapiens OX=9606 GN=SARA1 PE=2 SV=1	6	1	1	1	198	22.3	7.03	21	1	0			1.0467e+06
H0Y8C6	Importin-5 (Fragment) OS=Homo sapiens OX=9606 GN=IPO5 PE=1 SV=1	2	1	1	1	1099	123.8	5.06	82	1	0			1.03677e+06
B2RDN9	ATP-dependent DNA helicase 2 subunit 1 OS=Homo sapiens OX=9606 PE=2 SV=1	12	4	4	4	609	69.7	6.7	84	4	0			1.02533e+06
A0A7P0TAE9	Calnexin OS=Homo sapiens OX=9606 GN=CANX PE=1 SV=1	4	2	2	2	626	71.3	4.72	0	2	0			1.0242e+06
E5RJR5	S-phase kinase-associated protein 1 OS=Homo sapiens OX=9606 GN=SKP1 PE=1 SV=1	7	1	1	1	163	18.7	4.7	61	1	0			1.01567e+06
Q5JXI8	Four and a half LIM domains protein 1 (Fragment) OS=Homo sapiens OX=9606 GN=FHL1 PE=1 SV=1	5	1	1	1	257	29.1	8.27	62	1	0			984447
A4UCS5	Peroxiredoxin 3 isoform a (Fragment) OS=Homo sapiens OX=9606 PE=2 SV=1	6	1	1	1	154	16.6	7.47	0	1	0			974497
Q8NBF2	NHL repeat-containing protein 2 OS=Homo sapiens OX=9606 GN=NHLRC2 PE=1 SV=1	4	2	2	2	726	79.4	5.55	22	2	0			957505
A0A024R0S8	X-ray repair complementing defective repair in Chinese hamster cells 1, isoform CRA_b OS=Homo sapiens OX=9606 GN=XRCC1 PE=4 SV=1	2	1	1	1	633	69.5	6.39	28	1	0			949346
Q6NUR7	Ezrin OS=Homo sapiens OX=9606 GN=EZR PE=2 SV=1	3	2	2	1	586	69.2	6.27	45	2	0			911727
P20290	Transcription factor BTF3 OS=Homo sapiens OX=9606 GN=BTF3 PE=1 SV=1	14	2	2	2	206	22.2	9.38	26	2	0			890555
Q9Y6A4	Cilia- and flagella-associated protein 20 OS=Homo sapiens OX=9606 GN=CFAP20 PE=1 SV=1	5	1	1	1	193	22.8	9.76	22	1	0			864551
O00264	Membrane-associated progesterone receptor component 1 OS=Homo sapiens OX=9606 GN=PGRMC1 PE=1 SV=3	4	1	1	1	195	21.7	4.7	23	1	0			837251
P62861	40S ribosomal protein S30 OS=Homo sapiens OX=9606 GN=FAU PE=1 SV=1	17	1	1	1	59	6.6	12.15	0	1	0			823951
Q7Z417	Nuclear fragile X mental retardation-interacting protein 2 OS=Homo sapiens OX=9606 GN=NUFIP2 PE=1 SV=1	4	2	3	2	695	76.1	8.7	102	2	0			790314
B4DMX4	cDNA FLJ57154, highly similar to Alpha-fetoprotein OS=Homo sapiens OX=9606 PE=2 SV=1	2	1	1	1	451	50.7	6.71	26	1	0			754348
H3BN98	40S ribosomal protein S15a (Fragment) OS=Homo sapiens OX=9606 PE=3 SV=2	6	1	1	1	237	27.2	9.55	0	1	0			742928
Q59H74	Integrin alpha 4 variant (Fragment) OS=Homo sapiens OX=9606 PE=2 SV=1	1	1	1	1	854	95.1	5.95	0	1	0			742413
P02689	Myelin P2 protein OS=Homo sapiens OX=9606 GN=PMP2 PE=1 SV=3	5	1	1	1	132	14.9	9.83	0	1	0			705315
P55058	Phospholipid transfer protein OS=Homo sapiens OX=9606 GN=PLTP PE=1 SV=1	2	1	1	1	493	54.7	7.01	55	1	0			699659
M0QYM8	SUMO-activating enzyme subunit 1 (Fragment) OS=Homo sapiens OX=9606 GN=SAE1 PE=1 SV=1	28	2	2	2	133	14.9	5.2	0	2	0			679973
O75582	Ribosomal protein S6 kinase alpha-5 OS=Homo sapiens OX=9606 GN=RPS6KA5 PE=1 SV=1	3	1	1	1	802	89.8	7.11	15	1	0			672285
H0Y561	26S proteasome non-ATPase regulatory subunit 4 (Fragment) OS=Homo sapiens OX=9606 GN=PSMD4 PE=1 SV=1	32	2	2	1	84	9.3	4.6	43	2	0			652957
Q53G19	Mitochondrial ribosomal protein L11 isoform a variant (Fragment) OS=Homo sapiens OX=9606 PE=2 SV=1	5	1	1	1	192	20.6	9.91	25	1	0			647113
H0YEQ8	Polyadenylate-binding protein 4 (Fragment) OS=Homo sapiens OX=9606 GN=PABPC4 PE=1 SV=1	28	3	3	1	112	12.6	7.96	91	3	0			631956
P84243	Histone H3.3 OS=Homo sapiens OX=9606 GN=H3-3A PE=1 SV=2	35	3	3	1	136	15.3	11.27	52	3	0			630109
A0A5C2G0W6	IGL c2190_light_IGKV3D-20_IGKJ1 (Fragment) OS=Homo sapiens OX=9606 PE=2 SV=1	15	1	2	1	109	12	9.25	104	1	0			621872
E4W6B6	60S ribosomal protein L27 (Fragment) OS=Homo sapiens OX=9606 GN=RPL27 PE=2 SV=1	6	1	1	1	126	14.2	10.46	14	1	0			616233
B4DFL3	Proteasome subunit beta type-4 OS=Homo sapiens OX=9606 PE=2 SV=1	9	1	1	1	167	18.3	9.35	37	1	0			607435
A0A0A0MQV6	Fibroblast growth factor OS=Homo sapiens OX=9606 GN=FGF2 PE=1 SV=1	3	1	1	1	288	30.7	11.18	37	1	0			588582
Q8ND24	RING finger protein 214 OS=Homo sapiens OX=9606 GN=RNF214 PE=1 SV=2	5	3	3	3	703	77.6	6.95	37	3	0			584819
O75396	Vesicle-trafficking protein SEC22b OS=Homo sapiens OX=9606 GN=SEC22B PE=1 SV=5	16	3	3	3	215	24.7	8.51	88	3	0			584599
B4DNN4	Ribonucleoside-diphosphate reductase OS=Homo sapiens OX=9606 PE=2 SV=1	1	1	1	1	762	86.4	6.65	0	1	0			583593
A0A0C4DGL3	Deoxyuridine 5'-triphosphate nucleotidohydrolase OS=Homo sapiens OX=9606 GN=DUT PE=1 SV=1	12	1	1	1	141	15.4	6.57	33	1	0			574098
A0A669KB89	Protein scribble homolog OS=Homo sapiens OX=9606 GN=SCRIB PE=1 SV=1	1	2	2	2	1658	177.7	5.14	28	2	0			540139
Q8WW12	PEST proteolytic signal-containing nuclear protein OS=Homo sapiens OX=9606 GN=PCNP PE=1 SV=2	9	1	1	1	178	18.9	7.49	39	1	0			540107
E9PQ14	Dipeptidyl peptidase 3 (Fragment) OS=Homo sapiens OX=9606 GN=DPP3 PE=1 SV=1	4	1	1	1	177	19.8	5.95	0	1	0			537687
P49327	Fatty acid synthase OS=Homo sapiens OX=9606 GN=FASN PE=1 SV=3	2	2	3	2	2511	273.3	6.44	29	2	0			537192
Q5VVC8	60S ribosomal protein L11 OS=Homo sapiens OX=9606 GN=RPL11 PE=1 SV=2	8	1	1	1	167	19	9.8	64	1	0			521855
P02671	Fibrinogen alpha chain OS=Homo sapiens OX=9606 GN=FGA PE=1 SV=2	1	1	1	1	866	94.9	6.01	0	1	0			518926
A0A5C2GNC4	IG c742_light_IGKV1-5_IGKJ1 (Fragment) OS=Homo sapiens OX=9606 PE=2 SV=1	11	1	1	1	103	11.4	8	30	1	0			509564
A0A6Q8PFE5	Calpain inhibitor OS=Homo sapiens OX=9606 GN=CAST PE=1 SV=1	1	1	1	1	615	66.3	4.81	0	1	0			509238
A0A7I2YQQ9	WD repeat-containing protein 26 OS=Homo sapiens OX=9606 GN=WDR26 PE=1 SV=1	1	1	1	1	699	74.3	6.2	43	1	0			507490
S4R3N1	10 kDa heat shock protein, mitochondrial OS=Homo sapiens OX=9606 GN=HSPE1-MOB4 PE=1 SV=1	5	1	1	1	261	29.7	6.16	58	1	0			503223
A0A0B4J1R6	Transketolase OS=Homo sapiens OX=9606 GN=TKT PE=1 SV=1	9	2	2	2	457	49.9	7.91	23	2	0			503152
K7ERQ8	PCAF_N domain-containing protein (Fragment) OS=Homo sapiens OX=9606 PE=4 SV=1	4	1	1	1	282	31.4	7.42	36	1	0			493881
A0A075B6E5	Protein enabled homolog (Fragment) OS=Homo sapiens OX=9606 GN=ENAH PE=1 SV=2	4	1	1	1	213	24.9	7.87	0	1	0			481182
H7C0B8	Multifunctional procollagen lysine hydroxylase and glycosyltransferase LH3 (Fragment) OS=Homo sapiens OX=9606 GN=PLOD3 PE=1 SV=1	11	1	1	1	66	7.7	7.25	0	1	0			461135
A0A1W2PQU7	Glial fibrillary acidic protein (Fragment) OS=Homo sapiens OX=9606 GN=GFAP PE=1 SV=1	31	1	1	1	29	3.4	4.73	0	1	0			456372
B7Z1M6	cDNA FLJ57716, highly similar to 40S ribosomal protein S4, X isoform OS=Homo sapiens OX=9606 PE=2 SV=1	8	1	1	1	132	15	10.13	0	1	0			445361
Q0IIN5	VCP protein OS=Homo sapiens OX=9606 GN=VCP PE=2 SV=1	3	1	1	1	475	52.4	5.02	36	1	0			443352
F8VXU5	Vacuolar protein sorting-associated protein 29 OS=Homo sapiens OX=9606 GN=VPS29 PE=1 SV=1	6	1	1	1	214	24	8.18	36	1	0			441674
B3KML8	cDNA FLJ11345 fis, clone PLACE1010877, highly similar to Spartin OS=Homo sapiens OX=9606 PE=2 SV=1	6	2	2	2	373	40.6	7.74	79	2	0			434126
A0A024R8V0	Septin 9, isoform CRA_a OS=Homo sapiens OX=9606 GN=SEPT9 PE=3 SV=1	39	20	25	1	568	63.6	8.4	424	20	0			432970
B3KWI4	cDNA FLJ43122 fis, clone CTONG3003737, highly similar to Leucine-rich repeat-containing protein 15 OS=Homo sapiens OX=9606 PE=2 SV=1	2	1	1	1	581	64.4	6.71	23	1	0			423774
A8K818	cDNA FLJ75784, highly similar to Homo sapiens CD3E antigen, epsilon polypeptide associated protein (CD3EAP), mRNA OS=Homo sapiens OX=9606 PE=2 SV=1	7	2	2	2	510	54.9	8.19	24	2	0			414923
A0A1U9X8D3	PPP1R18 OS=Homo sapiens OX=9606 PE=4 SV=1	1	1	1	1	613	67.9	5.4	28	1	0			412643
F5GYZ5	Superoxide dismutase (Fragment) OS=Homo sapiens OX=9606 GN=SOD2 PE=1 SV=1	7	1	1	1	190	21.1	9.2	38	1	0			408652
B4DKJ4	cDNA FLJ57738, highly similar to Translationally-controlled tumor protein OS=Homo sapiens OX=9606 PE=2 SV=1	27	3	3	3	142	16.1	4.68	43	3	0			408398
O14992	Heat shock 70 kDa protein 4 OS=Homo sapiens OX=9606 GN=HS24/p52 PE=2 SV=1	3	1	1	1	474	52.3	8.21	34	1	0			396926
Q96HB5	Coiled-coil domain-containing protein 120 OS=Homo sapiens OX=9606 GN=CCDC120 PE=1 SV=1	3	2	2	2	630	67.5	9.38	0	2	0			372349
Q71V07	Signal recognition particle subunit SRP72 OS=Homo sapiens OX=9606 PE=2 SV=1	2	1	1	1	671	74.6	9.19	14	1	0			367734
A8MXP9	Matrin-3 OS=Homo sapiens OX=9606 GN=MATR3 PE=1 SV=1	3	1	1	1	895	99.9	6.04	30	1	0			350226
E9PK45	Ferritin heavy chain OS=Homo sapiens OX=9606 GN=FTH1 PE=1 SV=1	13	1	1	1	102	11.6	7.84	0	1	0			334626
B1AMN7	CTTNBP2 N-terminal-like protein (Fragment) OS=Homo sapiens OX=9606 GN=CTTNBP2NL PE=1 SV=1	3	1	1	1	271	31.8	6.09	27	1	0			308372
A0A7P0Z3Z5	DNA damage-binding protein 1 OS=Homo sapiens OX=9606 GN=DDB1 PE=1 SV=1	1	1	1	1	1069	119	5.24	0	1	0			294503
Q59EN6	Sphingomyelin phosphodiesterase (Fragment) OS=Homo sapiens OX=9606 PE=2 SV=1	2	1	1	1	664	73	7.52	24	1	0			228540
J3KNR0	Non-specific serine/threonine protein kinase OS=Homo sapiens OX=9606 GN=MARK3 PE=1 SV=2	1	1	1	1	776	86.9	9.52	0	1	0			225182
P19971	Thymidine phosphorylase OS=Homo sapiens OX=9606 GN=TYMP PE=1 SV=2	5	2	2	2	482	49.9	5.53	33	2	0
Q4W4Y1	Dopamine receptor interacting protein 4 OS=Homo sapiens OX=9606 GN=DRIP4 PE=2 SV=1	2	2	2	2	868	96	6.52	0	2	0
Q9BVA1	Tubulin beta-2B chain OS=Homo sapiens OX=9606 GN=TUBB2B PE=1 SV=1	49	16	32	1	445	49.9	4.89	594	16	0
P31946	14-3-3 protein beta/alpha OS=Homo sapiens OX=9606 GN=YWHAB PE=1 SV=3	15	3	4	1	246	28.1	4.83	51	3	0
A0A494BZZ2	Tropomyosin alpha-1 chain OS=Homo sapiens OX=9606 GN=TPM1 PE=1 SV=1	8	2	3	1	251	28.8	4.83	63	2	0
H3BUD2	Dynactin subunit 5 OS=Homo sapiens OX=9606 GN=DCTN5 PE=1 SV=1	21	1	1	1	53	6	7.75	0	1	0
J3KT29	60S ribosomal protein L23 OS=Homo sapiens OX=9606 GN=RPL23 PE=1 SV=1	15	1	1	1	122	13.2	10.93	56	1	0
Q6FG99	RPLP1 protein OS=Homo sapiens OX=9606 GN=RPLP1 PE=2 SV=1	14	1	1	1	114	11.6	4.37	36	1	0
K7EQJ5	40S ribosomal protein S15 OS=Homo sapiens OX=9606 GN=RPS15 PE=1 SV=2	13	1	1	1	141	16.6	10.46	42	1	0
B4E0D5	cDNA FLJ54218, highly similar to Acidic leucine-rich nuclear phosphoprotein 32 family member E OS=Homo sapiens OX=9606 PE=2 SV=1	12	1	1	1	163	19.4	10.11	51	1	0
O95969	Secretoglobin family 1D member 2 OS=Homo sapiens OX=9606 GN=SCGB1D2 PE=2 SV=1	10	1	1	1	90	9.9	8.25	56	1	0
P55000	Secreted Ly-6/uPAR-related protein 1 OS=Homo sapiens OX=9606 GN=SLURP1 PE=1 SV=2	9	1	1	1	103	11.2	5.33	24	1	0
K7EN16	Zinc finger protein 101 (Fragment) OS=Homo sapiens OX=9606 GN=ZNF101 PE=1 SV=1	7	1	1	1	147	16.9	9.31	21	1	0
H3BMV3	Jupiter microtubule-associated homolog 2 (Fragment) OS=Homo sapiens OX=9606 GN=JPT2 PE=1 SV=1	7	1	1	1	190	20.7	8.13	19	1	0
P62906	60S ribosomal protein L10a OS=Homo sapiens OX=9606 GN=RPL10A PE=1 SV=2	7	1	1	1	217	24.8	9.94	0	1	0
A0A7S5C1E0	IGH c2047_heavy_IGHV2-5_IGHD6-13_IGHJ4 (Fragment) OS=Homo sapiens OX=9606 PE=2 SV=1	7	1	1	1	120	13.4	7.96	0	1	0
A0A0J9YYH3	Glucose-6-phosphate isomerase (Fragment) OS=Homo sapiens OX=9606 GN=GPI PE=1 SV=1	6	1	1	1	283	32	9.63	46	1	0
Q9Y436	Uncharacterized protein DKFZp586M2023 (Fragment) OS=Homo sapiens OX=9606 GN=DKFZp586M2023 PE=2 SV=2	6	1	1	1	192	20.5	5.43	43	1	0
Q9UK76	Jupiter microtubule associated homolog 1 OS=Homo sapiens OX=9606 GN=JPT1 PE=1 SV=3	6	1	1	1	154	16	5.6	30	1	0
P30085	UMP-CMP kinase OS=Homo sapiens OX=9606 GN=CMPK1 PE=1 SV=3	6	1	1	1	196	22.2	5.57	22	1	0
H3BSB3	M-phase phosphoprotein 6 OS=Homo sapiens OX=9606 GN=MPHOSPH6 PE=1 SV=1	6	1	1	1	131	15.5	4.88	14	1	0
B7Z1G4	IMP dehydrogenase OS=Homo sapiens OX=9606 PE=2 SV=1	6	1	1	1	357	39	6.07	0	1	0
Q05DH1	Proteasome subunit alpha type (Fragment) OS=Homo sapiens OX=9606 GN=PSMA7 PE=2 SV=1	5	1	2	1	238	26.7	8.87	0	1	0
B4E1S3	cDNA FLJ57860, highly similar to Transmembrane protein 109 OS=Homo sapiens OX=9606 PE=2 SV=1	5	1	1	1	234	25	9.54	56	1	0
B4DUF1	1,4-alpha-glucan branching enzyme OS=Homo sapiens OX=9606 PE=2 SV=1	5	1	1	1	661	75.8	6.52	23	1	0
A0A7I2V439	Pro-cathepsin H OS=Homo sapiens OX=9606 GN=CTSH PE=1 SV=1	5	1	1	1	240	26.8	8.87	16	1	0
A0A087WYB4	Stomatin-like protein 2, mitochondrial OS=Homo sapiens OX=9606 GN=STOML2 PE=1 SV=1	5	1	1	1	310	33.4	5.63	0	1	0
Q59HE2	Ornithine--oxo-acid aminotransferase (Fragment) OS=Homo sapiens OX=9606 PE=2 SV=1	4	1	1	1	281	30.7	4.84	39	1	0
K7EIE8	Methyl-CpG binding domain protein 3, isoform CRA_b OS=Homo sapiens OX=9606 GN=MBD3 PE=1 SV=1	4	1	1	1	235	26.3	4.84	13	1	0
Q6I9T8	Serine/threonine-protein phosphatase OS=Homo sapiens OX=9606 GN=PPP2CA PE=2 SV=1	3	1	1	1	309	35.5	5.54	53	1	0
O75477	Erlin-1 OS=Homo sapiens OX=9606 GN=ERLIN1 PE=1 SV=2	3	1	1	1	348	39.1	7.87	19	1	0
A0A7I2V383	BCL2L2-PABPN1 readthrough OS=Homo sapiens OX=9606 GN=BCL2L2-PABPN1 PE=1 SV=1	3	1	1	1	365	40.5	5.78	0	1	0
D6REB4	Polyadenylate-binding protein-interacting protein 1 OS=Homo sapiens OX=9606 GN=PAIP1 PE=1 SV=1	3	1	1	1	351	39.9	4.86	0	1	0
M0QXM4	Amino acid transporter OS=Homo sapiens OX=9606 GN=SLC1A5 PE=1 SV=1	2	1	1	1	365	39.4	5.66	32	1	0
O95202	Mitochondrial proton/calcium exchanger protein OS=Homo sapiens OX=9606 GN=LETM1 PE=1 SV=1	2	1	1	1	739	83.3	6.7	31	1	0
B3KQQ7	Beta-1,4-glucuronyltransferase 1 OS=Homo sapiens OX=9606 PE=2 SV=1	2	1	1	1	415	47.1	7.2	18	1	0
P78371	T-complex protein 1 subunit beta OS=Homo sapiens OX=9606 GN=CCT2 PE=1 SV=4	2	1	1	1	535	57.5	6.46	0	1	0
A0A0A0MT01	Actin-depolymerizing factor OS=Homo sapiens OX=9606 GN=GSN PE=1 SV=1	2	1	1	1	767	84.7	5.83	0	1	0
Q53FB6	Mitochondrial aldehyde dehydrogenase 2 variant (Fragment) OS=Homo sapiens OX=9606 PE=2 SV=1	2	1	1	1	517	56.3	7.05	0	1	0
Q9P035	Very-long-chain (3R)-3-hydroxyacyl-CoA dehydratase 3 OS=Homo sapiens OX=9606 GN=HACD3 PE=1 SV=2	2	1	1	1	362	43.1	8.94	0	1	0
A0A384MDQ7	Epididymis secretory sperm binding protein OS=Homo sapiens OX=9606 PE=2 SV=1	2	1	1	1	418	46.7	5.59	0	1	0
Q8NDZ2	SUMO-interacting motif-containing protein 1 OS=Homo sapiens OX=9606 GN=SIMC1 PE=1 SV=3	2	1	1	1	872	96.8	6.57	0	1	0
B7Z809	C-1-tetrahydrofolate synthase, cytoplasmic OS=Homo sapiens OX=9606 PE=2 SV=1	1	1	1	1	1020	110.4	8.56	38	1	0
A0A087WVQ6	Clathrin heavy chain OS=Homo sapiens OX=9606 GN=CLTC PE=1 SV=1	1	1	1	1	1679	191.9	5.69	0	1	0
Q8IZ83	Aldehyde dehydrogenase family 16 member A1 OS=Homo sapiens OX=9606 GN=ALDH16A1 PE=1 SV=2	1	1	1	1	802	85.1	6.79	0	1	0
A0A7I2V2S3	Exportin-1 OS=Homo sapiens OX=9606 GN=XPO1 PE=1 SV=1	1	1	1	1	952	109.3	6.16	0	1	0
A0A024RAM4	Microtubule-associated protein 1B, isoform CRA_b OS=Homo sapiens OX=9606 GN=MAP1B PE=4 SV=1	0	1	1	1	2468	270.5	4.81	0	1	0

## Sheet: Description
Supplementary Table I: Description of columns
	definition	description
Accession	Protein entry number	Protein numbers in the FASTA database
Description	Protein information description	Description of protein function in a database based on protein sequences
Coverage [%]	Peptide coverage	The proportion of the number of amino acids identified to the total number of amino acids in the protein.
# Peptides	Peptide number	The number of peptides used for characterization
# PSMs	The total number of peptides matched to the mass spectrum	Peptide spectrum matches, the number of peptides matched to the entire mass spectrum for this proteome
# Unique Peptides	Number of unique peptides	The number of unique peptides used for quantification
# AAs	Amino acid number	The total number of amino acids in a protein
MW [kDa]	molecular weight	Theoretical molecular weight of protein. The molecular weight is calculated by software based on the protein sequence in the database. If the protein sequence used to participate in the calculation is not a complete full-length sequence, such as a protein sequence translated from the transcriptome, the resulting molecular weight will be smaller than the molecular weight of the complete protein.
calc. pI	isoelectric point	Theoretical isoelectric point of protein
Score Mascot: Mascot	Protein scores from Mascot	Protein scores from Mascot, as a non-probabilistic basis for ranking protein hits.
# Peptides (by Search Engine): Mascot	Number of peptides searched by Mascot	The number of peptides used for characterization
# Razor Peptides	Number of razor peptides	peptides assigned to a specific protein group without being unique to that group
Abundances	Relative protein expression
→Abundances (Grouped): D9IP-2		gel segments at 40~50 kDa
→Abundances (Grouped): D9IP-3		gel segments at 30~40 kDa
→Abundances (Grouped): D9IP-14		gel segments at 40~50 kDa and 25 kDa
